# Supplementary material for: A Comparison of the Number of Men Who Have Sex with Men among Rural-To-Urban Migrants with Non-Migrant Rural and Urban Residents in Wuhan, China: A GIS/GPS-Assisted Random Sample Survey Study
Source: PLoS One. 2015 Aug 4;10(8):e0134712. doi: 10.1371/journal.pone.0134712 (PMC4524597; doi:10.1371/journal.pone.0134712)
Supplement: S1 Migrant MSM Dataset — (CSV) [file pone.0134712.s001.csv]

group	GEOID	HOUSEID	STRATA	WEIGHTS8	AGE	AGEG	MARITAL	EDUCATION	EDU2	INCOME	INCOME2	WORKCITY	WORKCITY2	WUHAN_DURATION	WUHANTIME	HOMEVISIT	HOMEVISIT2	MONEYHOME	MOVE	LIVINGAREA	HOUSETYPE	HOUSETYPE2	LIVING	SAFE	U_AROUND	U_AROUND2	AQ_AROUND	RECREATION	RECREATION2	VISIT	HOMO_SEX	DAILYSMOKER	FREDRINK	FREDRUNK	BINGEDRINKER	PROBDRINKER	COMMERSEX	CCU
1	M023	1	m1	289.96	32	1	2	1	1	2	1	2	2	2.916666667	1	1	1	1	3	3	2	1	1	1	3	2	1	1	0	3	0	0	0	0	0	0	0
1	M023	6	m1	289.96	40	2	2	2	1	2	1	2	2	15.41666667	2	2	2	0	1	4	2	1	1	1	3	2	2	2	1	3	0	1	0	1	1	0	0
1	M023	7	m1	434.94	41	2	2	2	1	3	2	2	2	8.083333333	1	1	1	1	3	3	2	1	1	1	2	1	2	1	0	3	0	0	1	1	0	0	0
1	M023	9	m1	289.96	36	2	2	2	1	3	2	3	2	3.166666667	1	0	1	1	3	4	2	1	1	1	3	2	1	2	1	1	0	0	0	0	0	0	0
1	M023	10	m1	289.96	33	1	2	1	1	4	2	3	2	12.5	2	1	1	1	3	3	2	1	1	1	2	1	2	2	1	3	0	0	1	1	0	1	0
1	M023	13	m1	289.96	32	1	2	2	1	3	2	3	2	16.08333333	2	2	2	1	3	3	2	1	1	2	1	1	2	2	1	3	0	0	1	1	0	0	0
1	M023	15	m1	289.96	19	1	1	2	1	1	1	1	1	0.416666667	1	2	2	1	2	2	2	1	2	2	1	1	2	2	1	1	0	0	0	0	0	1	0	0
1	M024	6	m1	244.42	40	2	2	3	2	4	2	1	1	9.75	1	1	1	1	3	1	2	1	2	1	1	1	2	2	1	1	0	1	0	1	0	1	0
1	M024	3	m1	733.48	40	2	2	2	1	2	1	3	2	21.58333333	2	2	2	1	3	3	2	1	2	1	2	1	2	2	1	2	0	0	1	1	0	1	0
1	M024	10	m1	366.74	19	1	1	2	1	2	1	1	1	3.666666667	1	2	2	0	3	2	2	1	2	2	1	1	2	3	1	1	0	0	0	0	0	0	0
1	M024	11	m1	244.42	27	1	2	1	1	2	1	2	2	1.833333333	1	1	1	1	2	2	2	1	2	1	1	1	2	2	1	2	0	0	0	0	0	0	0	0
1	M024	2	m1	489.06	36	2	2	3	2	3	2	1	1	19.83333333	2	2	2	1	2	2	1	0	1	1	3	2	2	2	1	1	0	1	0	1	1	0	0
1	M024	12	m1	244.42	45	2	2	2	1	2	1	3	2	25.83333333	2	2	2	1	2	4	2	1	2	3	3	2	2	2	1	3	0	1	0	0	0	1	0
1	M024	5	m1	244.42	42	2	2	3	2	1	1	1	1	11.33333333	2	2	2	0	3	3	2	1	2	1	1	1	2	2	1	2	0	0	0	1	1	1	0
1	M024	9	m1	244.42	33	1	2	3	2	3	2	1	1	13.16666667	2	2	2	0	3	1	2	1	2	3	1	1	1	1	0	3	0	0	1	1	0	1	0
1	M024	13	m1	489.06	33	1	2	2	1	3	2	1	1	13	2	1	1	1	2	1	2	1	2	2	1	1	2	2	1	2	0	1	0	0	0	0	0
1	M024	14	m1	489.06	32	1	2	2	1	3	2	2	2	14.25	2	1	1	1	3	1	2	1	2	2	2	1	2	2	1	2	0	0	0	1	0	0	0	0
1	M025	4	m1	5241.28	24	1	1	3	2	3	2	2	2	3	1	2	2	0	1	1	2	1	2	2	3	2	2	2	1	2	0	0	0	1	1	1	0
1	M025	7	m1	5241.28	30	1	2	2	1	2	1	2	2	12.91666667	2	2	2	1	3	1	2	1	1	1	3	2	2	1	0	3	0	1	1	1	0	1	0
1	M025	8	m1	2620.64	25	1	1	3	2	3	2	2	2	2.833333333	1	2	2	0	3	3	3	0	2	1	3	2	2	2	1	1	0	0	1	1	0	1	0
1	M025	9	m1	5241.28	38	2	2	2	1	3	2	3	2	8.166666667	1	0	1	1	3	1	2	1	1	1	2	1	1	2	1	1	0	0	0	0	0	0	0
1	M025	11	m1	2620.64	34	1	2	4	2	4	2	2	2	14.41666667	2	1	1	1	1	3	2	1	1	2	1	1	2	2	1	2	0	1	1	1	1	1	0
1	M025	13	m1	5241.28	37	2	2	1	1	1	1	2	2	13.58333333	2	1	1	1	3	4	2	1	2	1	3	2	2	2	1	1	0	0	0	1	0	0	0
1	M025	15	m1	5241.28	34	1	2	2	1	2	1	2	2	15.58333333	2	2	2	1	1	2	2	1	2	2	3	2	2	2	1	3	0	0	1	1	0	1	0
1	M025	18	m1	2620.64	18	1	1	2	1	2	1	2	2	3.25	1	2	2	1	3	4	3	0	2	1	1	1	1	2	1	2	0	0	0	0	0	0	0
1	M025	19	m1	2620.64	30	1	1	3	2	2	1	3	2	13.75	2	2	2	1	2	2	2	1	2	2	1	1	2	2	1	3	0	0	0	0	0	0	0
1	M025	20	m1	2620.64	18	1	1	3	2	2	1	1	1	1.166666667	1	2	2	1	1	4	3	0	2	2	1	1	2	2	1	2	0	0	0	0	0	0	0
1	M025	22	m1	5241.28	32	1	2	2	1	3	2	3	2	15.91666667	2	2	2	1	3	2	2	1	2	1	3	2	2	2	1	2	0	0	1	1	0	1	0	0
1	M026	3	m1	689.7	27	1	1	3	2	4	2	3	2	2.083333333	1	2	2	1	1	4	3	0	1	3	3	2	2	2	1	2	0	0	0	0	1	0	0
1	M026	6	m1	689.7	38	2	2	2	1	2	1	1	1	16.58333333	2	1	1	1	3	3	2	1	1	2	1	1	2	2	1	2	0	0	0	1	0	1	0
1	M026	8	m1	1379.29	32	1	2	2	1	3	2	2	2	3.166666667	1	1	1	1	1	3	2	1	1	1	2	1	2	2	1	2	0	0	1	1	0	1	0
1	M026	10	m1	1379.29	34	1	2	3	2	1	1	3	2	2.833333333	1	2	2	0	1	3	2	1	1	1	2	1	2	2	1	2	0	0	0	0	0	1	0
1	M026	11	m1	1379.29	27	1	1	2	1	3	2	2	2	6.25	1	2	2	1	2	1	3	0	1	2	3	2	1	2	1	2	0	0	0	1	0	0	0
1	M026	12	m1	1379.29	24	1	1	2	1	1	1	1	1	10.41666667	2	1	1	0	1	4	3	0	1	2	1	1	2	2	1	2	1	0	0	0	0	1	0	1
1	M026	14	m1	1379.29	26	1	2	2	1	1	1	1	1	8.666666667	1	2	2	1	3	2	2	1	2	2	3	2	2	1	0	3	0	0	1	1	0	0	0
1	M026	15	m1	1379.29	34	1	2	2	1	1	1	2	2	11	2	2	2	1	1	1	2	1	1	1	1	1	2	2	1	2	0	0	0	1	0	1	0
1	M026	17	m1	689.7	27	1	2	3	2	3	2	1	1	12.58333333	2	2	2	1	1	4	2	1	1	2	2	1	2	2	1	2	0	0	0	1	0	0	0
1	M026	22	m1	1379.29	32	1	2	3	2	3	2	3	2	4.166666667	1	0	1	1	3	3	2	1	1	1	3	2	2	2	1	2	0	0	0	0	0	0	1	0
1	M026	24	m1	1379.29	45	2	2	2	1	1	1	1	1	12.16666667	2	1	1	1	3	3	2	1	1	1	1	1	2	1	0	1	0	1	0	0	0	0	0
1	M056	30	m2	93.72	28	1	1	3	2	3	2	1	1	6.666666667	1	2	2	1	1	3	2	1	2	1	1	1	2	2	1	2	0	0	0	0	0	0	0
1	M033	1	m2	39.71	24	1	1	4	2	1	1	2	2	2.833333333	1	1	1	0	3	1	2	1	1	2	3	2	1	2	1	1	0	0	0	0	0	1	0
1	M033	12	m2	39.71	38	2	2	2	1	2	1	3	2	7.833333333	1	2	2	1	3	2	2	1	1	1	2	1	2	2	1	1	0	0	0	0	0	0	0
1	M033	14	m2	39.71	22	1	1	2	1	2	1	2	2	5.916666667	1	2	2	0	3	4	3	0	1	1	1	1	2	3	1	1	0	0	0	0	1	1	0
1	M033	17	m2	39.71	41	2	2	2	1	4	2	1	1	20.16666667	2	0	1	1	3	3	2	1	1	2	1	1	2	2	1	3	0	1	0	0	0	0	0
1	M033	21	m2	39.71	22	1	1	3	2	2	1	2	2	5.25	1	0	1	1	3	4	3	0	1	1	3	2	2	2	1	3	0	0	0	0	0	1	0
1	M033	22	m2	39.71	22	1				2	1	1	1	1	1	2	2	1	3	4	1	0	1	1	1	1	2	2	1	1	0	0	0	1	1	1	0
1	M033	23	m2	39.71	28	1				1	1	2	2	3.5	1	1	1	1	1	3	2	1	1	1	1	1	1	3	1	1	0	0	0	1	1	1	0
1	M033	27	m2	39.71	24	1	1	3	2	2	1	3	2	5.916666667	1	1	1	1	1	2	3	0	2	2	3	2	2	2	1	1	0	0	0	0	0	1	0
1	M033	28	m2	119.24	45	2	2	3	2	2	1	1	1	1.5	1	1	1	1	3	2	3	0	2	1	3	2	2	3	1	1	0	0	0	0	0	0	0
1	M037	2	m2	572.77	35	1	2	2	1	2	1	3	2	9.333333333	1	0	1	1	3	1	1	0	2	3	3	2	2	2	1	3	0	0	1	1	0	1	0
1	M037	3	m2	572.77	37	2	2	3	2	2	1	2	2	12.58333333	2	0	1	0	3	4	1	0	1	3	1	1	1	1	0	3	0	1	0	1	1	1	0
1	M037	5	m2	572.77	33	1	2	1	1	3	2	3	2	10.08333333	2	1	1	1	3	3	2	1	2	3	2	1	2	2	1	1	0	0	1	1	0	1	0
1	M037	7	m2	1718.2	41	2	2	1	1	2	1	1	1	15.75	2	1	1	1	3	3	2	1	2	1	3	2	2	1	0	3	0	0	1	1	0	1	0
1	M037	10	m2	572.77	21	1	1	2	1	3	2	2	2	2.5	1	2	2	1	1	3	1	0	1	3	3	2	2	2	1	1	0	0	1	1	0	1	0
1	M037	13	m2	572.77	34	1	2	2	1	3	2	2	2	17.83333333	2	2	2	1	3	3	2	1	1	2	2	1	2	2	1	2	0	0	1	1	0	1	0	0
1	M037	16	m2	572.77	23	1	1	3	2	2	1	2	2	5.25	1	1	1	1	3	3	2	1	2	1	3	2	2	1	0	3	0	0	0	0	0	1	0
1	M037	19	m2	1145.43	42	2	2	2	1	2	1	2	2	10.25	2	0	1	1	1	1	2	1	1	1	1	1	2	2	1	1	0	0	0	1	0	1	0
1	M045	1	m2	576.95	26	1	2	2	1	4	2	1	1	0.25	1	1	1	1	3	2	1	0	1	1	3	2	1	1	0	3	0	0	0	1	0	1	0	1
1	M045	2	m2	576.95	24	1	1	3	2	1	1	1	1	4.166666667	1	0	1	1	3	2	1	0	1	1	2	1	2	3	1	1	1	0	0	1	1	1	0	0
1	M045	3	m2	288.53	34	1	2	3	2	2	1	2	2	14	2	2	2	1	3	2	1	0	2	1	3	2	2	2	1	1	0	0	1	1	0	0	0
1	M045	4	m2	576.95	31	1	2	2	1	3	2	1	1	11.41666667	2	2	2	1	2	1	1	0	1	1	3	2	2	3	1	1	0	0	0	1	1	0	0
1	M045	5	m2	288.53	18	1	1	2	1	2	1	1	1	2.083333333	1	1	1	1	3	2	3	0	2	2	1	1	2	3	1	1	0	0	0	0	0	0	0
1	M047	2	m2	230.78	19	1	1	2	1	2	1	1	1	6	1	1	1	1	3	2	2	1	2	3	2	1	2	2	1	1	0	0	0	0	0	1	0
1	M047	3	m2	76.89	20	1	1	2	1	2	1	1	1	6.083333333	1	2	2	0	1	2	2	1	2	1	1	1	2	3	1	1	0	0	1	1	0	1	0
1	M047	4	m2	76.89	25	1	2	3	2	3	2	2	2	1.416666667	1	2	2	1	1	4	1	0	2	2	1	1	2	2	1	2	0	0	0	1	1	1	0
1	M047	8	m2	153.89	36	2	2	2	1	1	1	1	1	23.58333333	2	0	1	0	3	1	1	0	2	1	3	2	1	2	1	1	0	0	0	0	0	0	0	0
1	M047	9	m2	76.89	21	1	2	2	1	1	1	3	2	3.166666667	1	1	1	1	3	2	2	1	2	2	1	1	2	2	1	1	0	0	0	0	0	0	0
1	M047	13	m2	76.89	18	1	1	2	1	2	1	2	2	1.5	1	1	1	1	2	3	3	0	2	1	3	2	1	2	1	1	0	0	0	0	0	0	0	0
1	M047	19	m2	76.89	21	1	1	2	1	1	1	3	2	0.25	1	0	1	0	1	1	3	0	2	2	3	2	1	2	1	1	0	1	1	1	1	1	1	0
1	M056	1	m2	374.88	45	2	2	2	1	1	1	3	2	17.41666667	2	1	1	1	3	1	2	1	2	1	3	2	1	2	1	3	0	0	0	0	0	0	0
1	M056	5	m2	93.72	26	1	2	3	2	3	2	3	2	11.08333333	2	1	1	1	3	1	2	1	1	1	1	1	2	2	1	2	0	0	0	0	0	0	0
1	M056	6	m2	187.44	37	2	2	2	1	1	1	2	2	20	2	0	1	1	3	1	2	1	2	1	2	1	2	1	0	2	0	1	1	1	1	0	0	0
1	M056	11	m2	93.72	26	1	2	2	1	2	1	2	2	12.25	2	2	2	1	3	2	2	1	1	3	3	2	2	2	1	2	0	1	1	1	1	1	0
1	M056	12	m2	187.44	20	1	1	2	1	2	1	1	1	3.333333333	1	2	2	1	3	1	3	0	2	1	1	1	2	2	1	1	0	0	0	0	0	1	0
1	M056	13	m2	93.72	18	1	1	2	1	1	1	1	1	0.75	1	0	1	1	1	4	2	1	2	1	1	1	2	2	1	2	0	0	0	0	0	0	0
1	M056	14	m2	93.72	34	1	2	3	2	3	2	1	1	2.5	1	2	2	1	3	1	3	0	2	1	1	1	2	3	1	2	0	1	1	1	0	1	0
1	M056	18	m2	93.72	25	1	2	2	1	3	2	3	2	2.833333333	1	0	1	1	2	4	2	1	2	2	1	1	1	2	1	3	0	0	0	0	0	0	0
1	M056	20	m2	93.72	24	1	1	2	1	4	2	2	2	7.166666667	1	1	1	0	2	1	2	1	1	3	3	2	2	2	1	2	0	0	0	1	1	0	0	0
1	M056	21	m2	93.72	26	1	2	2	1	1	1	2	2	0.416666667	1	1	1	1	1	2	2	1	1	1	1	1	1	2	1	2	1	0	1	1	1	1	0	0
1	M056	23	m2	187.44	27	1	2	2	1	4	2	3	2	3.75	1	1	1	1	1	3	2	1	1	1	1	1	1	1	0	3	0	0	0	1	0	0	1	0
1	M056	24	m2	281.16	44	2	2	3	2	3	2	2	2	8.416666667	1	1	1	1	1	3	2	1	1	2	2	1	2	1	0	2	0	1	1	1	1	0	0
1	M056	25	m2	93.72	32	1	2	2	1	3	2	1	1	14.58333333	2	2	2	1	2	1	2	1	2	1	3	2	2	2	1	1	0	1	0	0	0	0	0
1	M056	26	m2	187.44	42	2	2	2	1	1	1	2	2	29.16666667	2	0	1	1	3	1	2	1	2	1	3	2	2	1	0	3	0	1	0	0	0	0	0
1	M056	27	m2	187.44	36	2	2	3	2	3	2	2	2	19.83333333	2	0	1	1	3	4	1	0	1	2	2	1	2	2	1	2	0	0	0	0	1	0	0
1	M056	28	m2	281.16	23	1	1	3	2	3	2	2	2	5.583333333	1	1	1	0	2	1	3	0	1	2	1	1	2	2	1	1	0	0	0	0	0	1	0
1	M057	1	m3	1163.03	34	1	2	3	2	3	2	1	1	17.91666667	2	1	1	1	3	1	1	0	2	1	3	2	1	3	1	1	0	1	0	0	0	0	0
1	M057	3	m3	581.46	35	1	1	2	1	2	1	1	1	18.5	2	2	2	1	3	1	2	1	1	1	3	2	2	2	1	1	0	1	0	0	0	0	0
1	M057	4	m3	581.46	23	1	1	2	1	3	2	3	2	7.25	1	2	2	1	3	1	3	0	1	2	2	1	2	2	1	2	0	0	0	0	0	0	0
1	M057	6	m3	581.46	22	1	2	3	2	2	1	3	2	3.5	1	1	1	1	1	2	2	1	2	1	1	1	2	3	1	1	0	0	0	0	0	1	0
1	M057	14	m3	581.46	22	1	1	2	1	2	1	3	2	5.083333333	1	2	2	1	3	3	3	0	1	1	2	1	2	2	1	2	0	0	0	0	1	1	0	0
1	M057	16	m3	872.3	35	1	2	2	1	4	2	2	2	7.5	1	1	1	0	2	1	2	1	2	1	1	1	2	2	1	1	0	0	0	0	0	0	0
1	M057	17	m3	1163.03	38	2	2	3	2	3	2	2	2	19.5	2	2	2	1	3	1	1	0	1	1	3	2	2	2	1	1	0	0	1	1	0	1	0
1	M057	24	m3	581.46	20	1	1	2	1	2	1	3	2	1.583333333	1	1	1	0	3	1	3	0	2	3	1	1	2	1	0	3	0	0	1	1	0	1	0
1	M057	23	m3	1163.03	33	1	2	3	2	3	2	1	1	16.33333333	2	1	1	1	3	1	2	1	1	3	1	1	2	2	1	1	0	1	1	1	1	0	0
1	M070	3	m3	1329.57	35	1	2	4	2	3	2	1	1	9.083333333	1	1	1	1	3	1	2	1	1	1	3	2	2	3	1	1	0	0	0	0	0	0	0
1	M070	5	m3	1329.57	39	2	2	2	1	3	2	3	2	5.583333333	1	1	1	1	3	1	1	0	1	1	3	2	2	1	0	3	0	1	1	1	0	0	0	0
1	M070	6	m3	1329.57	29	1	2	2	1	3	2	1	1	0.333333333	1	1	1	1	3	1	2	1	2	1	3	2	2	2	1	2	0	0	0	0	0	0	0
1	M070	8	m3	1329.57	44	2	2	2	1	2	1	3	2	22	2	2	2	1	3	2	1	0	2	3	3	2	2	2	1	2	0	0	1	1	0	1	0	0
1	M070	13	m3	1329.57	24	1	2	2	1	4	2	2	2	4	1	1	1	1	2	1	2	1	1	2	3	2	2	2	1	1	0	0	0	0	0	1	0
1	M070	15	m3	664.84	40	2	2	3	2	3	2	3	2	16.58333333	2	2	2	1	1	3	2	1	1	1	1	1	2	3	1	2	0	0	0	1	0	0	0
1	M070	20	m3	664.84	24	1	2	3	2	3	2	3	2	2.416666667	1	1	1	1	3	1	2	1	2	1	3	2	1	2	1	3	0	1	0	0	0	0	0
1	M070	24	m3	1329.57	38	2	2	3	2	4	2	2	2	18.66666667	2	1	1	1	1	3	1	0	1	1	3	2	2	2	1	1	0	0	1	1	1	1	0
1	M072	3	m3	137.17	25	1	2	3	2	3	2	3	2	7.583333333	1	1	1	0	3	1	3	0	1	1	2	1	2	2	1	2	0	1	1	1	1	1	0	0
1	M072	4	m3	274.23	26	1	1	2	1	3	2	1	1	12	2	2	2	1	3	1	1	0	2	3	1	1	2	3	1	1	0	1	1	1	1	1	0
1	M072	6	m3	274.23	29	1	2	1	1	3	2	2	2	8.666666667	1	2	2	1	1	2	2	1	2	2	1	1	2	2	1	1	0	0	0	0	0	1	0	0
1	M072	8	m3	274.23	34	1	2	3	2	3	2	1	1	11.08333333	2	2	2	1	2	3	2	1	2	3	1	1	2	3	1	1	0	0	1	1	0	1	1	0
1	M072	10	m3	274.23	28	1	2	2	1	3	2	2	2	15.58333333	2	1	1	1	2	1	2	1	2	3	3	2	2	3	1	1	0	0	0	0	0	0	0	0
1	M072	12	m3	137.17	30	1	1	3	2	3	2	3	2	14.25	2	2	2	1	3	2	3	0	2	1	2	1	2	3	1	1	0	0	1	1	1	1	1	0
1	M072	13	m3	137.17	44	2	2	1	1	2	1	3	2	3.5	1	0	1	1	1	2	3	0	1	1	3	2	2	1	0	3	0	1	1	1	1	1	0
1	M072	14	m3	137.17	20	1	1	3	2	2	1	2	2	4.583333333	1	0	1	1	1	1	3	0	1	2	1	1	2	3	1	1	0	1	0	1	0	0	0
1	M072	16	m3	137.17	20	1	1	3	2	2	1	1	1	0.166666667	1	1	1	1	2	1	2	1	2	1	1	1	1	1	0	1	0	0	0	0	0	0	0
1	M072	17	m3	274.23	20	1	1	3	2	2	1	3	2	1.083333333	1	0	1	0	2	2	3	0	2	1	1	1	2	2	1	1	0	1	0	0	0	0	0
1	M072	21	m3	137.17	22	1	2	4	2	1	1	1	1	0.166666667	1	2	2	0	1	2	3	0	2	1	3	2	2	3	1	1	0	0	0	0	0	0	0
1	M072	25	m3	137.17	43	2	2	3	2	3	2	2	2	7	1	1	1	1	3	1	2	1	2	1	1	1	1	2	1	1	0	0	0	0	0	0	0	0
1	M072	26	m3	137.17	27	1	2	2	1	4	2	2	2	7.333333333	1	1	1	0	1	1	2	1	1	2	3	2	2	3	1	1	0	0	0	0	0	1	0
1	M086	2	m4	551.65	44	2	2	2	1	2	1	1	1	9.5	1	2	2	1	3	1	2	1	1	2	2	1	2	1	0	3	0	0	0	0	0	0	0
1	M086	4	m4	275.77	21	1	1	3	2	3	2	2	2	3.083333333	1	2	2	1	2	1	2	1	2	2	3	2	2	3	1	2	0	0	0	0	0	0	0
1	M086	8	m4	183.92	41	2	2	2	1	3	2	1	1	30.91666667	2	1	1	1	1	1	2	1	2	3	3	2	2	1	0	3	0	1	0	0	0	1	0
1	M086	1	m4	275.77	41	2	2	2	1	1	1	2	2	16.33333333	2	1	1	1	3	1	2	1	1	1	2	1	2	2	1	2	0	0	0	0	0	0	0
1	M086	10	m4	183.92	33	1	1	4	2	3	2	1	1	11.16666667	2	2	2	1	2	1	1	0	1	3	3	2	2	2	1	2	0	1	0	1	0	1	0
1	M086	11	m4	551.65	41	2	2	2	1	3	2	2	2	14.41666667	2	1	1	1	1	1	2	1	2	2	2	1	2	3	1	1	0	0	1	1	1	1	0
1	M087	1	m4	515.02	38	2	2	2	1	3	2	2	2	19.58333333	2	2	2	1	3	1	2	1	1	1	2	1	2	1	0	1	0	0	1	1	0	0	0
1	M087	2	m4	257.51	18	1	1	3	2	2	1	3	2	1.666666667	1	2	2	0	1	2	3	0	2	1	1	1	2	3	1	1	0	0	0	0	0	0	0	0
1	M087	3	m4	1030.04	44	2	2	2	1	3	2	3	2	14.83333333	2	1	1	1	2	1	2	1	1	1	3	2	2	1	0	1	0	0	1	1	0	1	0
1	M087	4	m4	257.51	19	1	1	2	1	2	1	1	1	3.5	1	2	2	1	3	4	3	0	2	1	1	1	2	2	1	2	0	1	1	1	1	1	0
1	M087	5	m4	772.42	26	1	1	2	1	2	1	2	2	9.083333333	1	1	1	1	2	2	3	0	2	2	1	1	2	1	0	2	0	0	0	0	0	0	0
1	M087	6	m4	1030.04	43	2	2	1	1	2	1	2	2	14.75	2	2	2	1	3	1	2	1	1	1	1	1	2	2	1	3	0	1	1	1	0	0	1	0
1	M087	9	m4	257.51	18	1	1	3	2	2	1	2	2	1.666666667	1	1	1	0	1	1	3	0	1	1	2	1	1	3	1	1	0	0	0	0	0	0	0	0
1	M087	11	m4	257.51	18	1	1	2	1	1	1	2	2	1.083333333	1	2	2	1	1	4	3	0	2	2	3	2	2	2	1	3	0	0	0	0	0	0	0	0
1	M087	14	m4	515.02	44	2	2	1	1	2	1	3	2	13.91666667	2	2	2	1	3	1	2	1	2	1	1	1	2	2	1	3	0	1	1	1	0	0	0
1	M087	16	m4	257.51	19	1	1	3	2	1	1	1	1	0	1	2	2	0	3	2	3	0	2	1	2	1	2	3	1	1	0	0	0	1	0	1	0
1	M087	18	m4	257.51	18	1	1	2	1	1	1	2	2	0.416666667	1	1	1	0	3	1	3	0	2	1	1	1	1	2	1	2	0	1	0	1	0	1	0
1	M087	19	m4	515.02	25	1	1	3	2	1	1	2	2	1.583333333	1	2	2	0	2	1	3	0	2	1	1	1	2	1	0	2	0	0	0	1	0	1	0
1	M117	3	m5	449.46	43	2	2	2	1	3	2	1	1	14.5	2	1	1	1	3	1	2	1	2	1	3	2	2	1	0	3	0	0	1	1	0	1	0
1	M117	4	m5	674.19	41	2	2	3	2	3	2	2	2	19.58333333	2	0	1	1	3	1	1	0	2	1	3	2	2	2	1	1	0	0	1	1	1	1	0
1	M117	9	m5	674.19	19	1	1	2	1	2	1	3	2	4.833333333	1	2	2	1	1	1	3	0	2	1	2	1	2	2	1	1	0	1	0	0	0	1	0
1	M117	12	m5	224.84	38	2	2	2	1	4	2	3	2	17.66666667	2	2	2	1	2	2	1	0	2	1	1	1	2	2	1	1	0	0	0	0	0	0	0
1	M117	13	m5	224.84	39	2	2	2	1	3	2	1	1	7.166666667	1	1	1	1	3	1	2	1	1	1	2	1	2	2	1	1	0	0	0	0	0	1	0
1	M117	17	m5	224.84	28	1	2	4	2	3	2	2	2	5	1	1	1	0	3	3	3	0	2	1	1	1	2	3	1	1	0	0	0	0	0	0	0	0
1	M117	19	m5	224.84	20	1	1	2	1	3	2	2	2	2.666666667	1	0	1	1	2	1	3	0	2	1	3	2	2	2	1	2	0	0	0	0	0	1	0
1	M117	20	m5	449.46	40	2	2	1	1	3	2	1	1	22.16666667	2	1	1	0	3	1	2	1	2	2	1	1	2	1	0	1	0	0	1	1	0	0	0
1	M117	21	m5	674.19	43	2	2	1	1	2	1	2	2	13.75	2	2	2	1	3	1	2	1	1	1	3	2	2	2	1	1	0	0	1	1	0	1	0
1	M117	23	m5	449.46	42	2	2	2	1	4	2	2	2	17.33333333	2	2	2	1	3	1	2	1	2	2	1	1	2	2	1	1	0	1	0	1	0	1	0
1	M117	24	m5	224.84	35	1	2	2	1	4	2	3	2	4.666666667	1	1	1	1	1	1	2	1	1	1	2	1	2	2	1	1	0	1	0	0	0	0	0
1	M117	25	m5	224.84	34	1	2	4	2	3	2	3	2	7.25	1	0	1	1	2	1	2	1	2	2	1	1	1	2	1	2	0	0	0	1	0	0	0
1	M126	2	m5	1690.48	26	1	1	4	2	2	1	1	1	1.25	1	1	1	0	3	1	2	1	2	1	3	2	2	2	1	3	0	1	0	0	1	1	0
1	M126	6	m5	1690.48	41	2	2	3	2	2	1	2	2	20.83333333	2	2	2	1	3	1	2	1	2	1	3	2	2	2	1	1	0	0	0	1	0	1	0
1	M126	7	m5	2535.83	36	2	2	3	2	3	2	2	2	22.33333333	2	2	2	1	3	1	2	1	2	1	2	1	2	2	1	1	0	1	0	0	0	0	0
1	M126	9	m5	845.24	39	2	2	3	2	2	1	3	2	17.41666667	2	1	1	1	3	1	2	1	1	1	2	1	1	2	1	1	0	0	0	0	1	0	0
1	M126	14	m5	2535.83	41	2	2	2	1	2	1	2	2	13.66666667	2	1	1	1	3	1	1	0	1	1	3	2	2	2	1	1	1	0	1	1	0	0	0	0
1	M126	17	m5	845.24	45	2	2	2	1	1	1	1	1	18.41666667	2	2	2	1	3	1	2	1	2	1	1	1	2	2	1	1	0	1	1	1	0	0	0
1	M126	19	m5	1690.48	42	2	2	2	1	2	1	3	2	10.66666667	2	1	1	1	3	1	2	1	1	1	3	2	2	2	1	1	0	0	1	1	0	0	0	0
1	M126	20	m5	1690.48	27	1	2	3	2	3	2	3	2	11.33333333	2	0	1	1	2	1	2	1	1	1	3	2	2	2	1	3	0	1	1	1	1	0	0	0
1	M171	1	m6	288.42	25	1	2	4	2	2	1	3	2	1.25	1	2	2	0	1	1	2	1	2	1	2	1	1	2	1	1	0	0	1	1	1	0	0
1	M171	3	m6	144.21	24	1	1	4	2	2	1	2	2	2.916666667	1	2	2	1	1	4	3	0	2	1	1	1	1	3	1	1	0	0	0	0	0	1	0
1	M171	5	m6	144.21	26	1	2	3	2	2	1	2	2	8	1	1	1	1	1	1	2	1	2	3	3	2	1	1	0	3	0	0	0	0	0	1	0	0
1	M171	10	m6	144.21	27	1	2	3	2	2	1	2	2	4.666666667	1	2	2	1	2	3	3	0	1	1	3	2	2	2	1	1	0	0	0	0	0	0	0
1	M171	13	m6	144.21	34	1	1	3	2	3	2	3	2	9.833333333	1	1	1	1	1	2	3	0	1	1	1	1	2	3	1	1	0	1	0	0	0	1	0	0
1	M171	5	m6	144.21	25	1	2	2	1	2	1	2	2	10.08333333	2	1	1	1	1	1	2	1	2	2	2	1	1	1	0	2	0	0	0	0	1	1	1	1
1	M171	14	m6	432.63	42	2	2	3	2	4	2	3	2	17.25	2	0	1	1	3	1	2	1	1	1	3	2	2	2	1	2	0	0	0	0	0	0	0	1
1	M171	16	m6	576.84	21	1	1	2	1	3	2	2	2	2.916666667	1	2	2	1	2	4	2	1	2	2	1	1	2	2	1	1	0	1	0	0	0	0	0	0
1	M171	18	m6	288.42	40	2	2	2	1	2	1	1	1	1	1	1	1	1	1	1	2	1	1	2	1	1	1	1	0	2	0	1	1	1	0	0	0
1	M171	19	m6	144.21	33	1	2	2	1	2	1	3	2	0	1	1	1	1	1	1	2	1	1	2	3	2	2	2	1	3	0	1	1	1	1	0	0	0
1	M172	3	m6	772.2	45	2	2	3	2	3	2	1	1	27.16666667	2	2	2	1	3	1	3	0	1	1	3	2	2	2	1	1	0	0	0	0	0	0	0
1	M172	7	m6	386.21	22	1	1	2	1	2	1	1	1	4.75	1	1	1	1	1	2	3	0	2	2	3	2	2	2	1	2	0	1	0	0	0	0	0
1	M172	1	m6	386.21	26	1	2	2	1	2	1	2	2	10.75	2	2	2	1	1	2	3	0	2	1	1	1	2	2	1	3	0	1	0	0	0	1	0
1	M172	9	m6	772.2	41	2	2	3	2	2	1	1	1	21.16666667	2	2	2	1	2	4	2	1	2	3	3	2	2	3	1	2	1	1	0	1	1	1	0	1
1	M172	10	m6	1158.41	42	2	2	2	1	4	2	1	1	1.666666667	1	2	2	1	2	3	3	0	1	2	2	1	2	3	1	1	1	0	0	0	0	0	0	1
1	M172	11	m6	386.21	27	1	1	3	2	2	1	3	2	8.166666667	1	2	2	1	2	4	3	0	2	1	2	1	2	2	1	2	0	1	0	0	0	0	0
1	M172	12	m6	772.2	32	1	2	2	1	3	2	2	2	15.08333333	2	0	1	1	3	2	3	0	1	1	1	1	2	2	1	1	0	0	0	0	0	0	0
1	M172	13	m6	772.2	41	2	2	2	1	2	1	1	1	23.08333333	2	2	2	1	3	4	1	0	2	1	1	1	1	2	1	1	0	1	0	0	0	0	0	0
1	M207	2	m8	386.32	19	1	1	2	1	2	1	1	1	1.5	1	2	2	1	2	4	3	0	2	2	2	1	2	2	1	2	0	0	0	0	0	0	0	0
1	M207	1	m8	289.74	43	2	2	3	2	3	2	1	1	23.66666667	2	2	2	1	3	4	1	0	2	2	3	2	1	2	1	2	0	1	1	1	0	0	0
1	M207	10	m8	386.32	26	1	2	2	1	1	1	3	2	1.833333333	1	1	1	1	1	1	2	1	2	1	1	1	2	2	1	3	0	1	1	1	1	1	0	1
1	M207	13	m8	386.32	35	1	2	3	2	3	2	1	1	16.25	2	2	2	1	3	1	2	1	1	2	3	2	2	2	1	1	0	0	1	1	1	0	0
1	M207	15	m8	193.05	23	1	2	3	2	2	1	1	1	6.833333333	1	2	2	1	3	1	2	1	2	1	3	2	2	3	1	1	0	1	0	0	0	1	0
1	M207	16	m8	193.05	18	1	1	2	1	2	1	2	2	2.5	1	2	2	1	1	1	3	0	2	2	1	1	2	2	1	1	0	0	0	0	0	1	0
1	M207	17	m8	193.05	33	1	2	3	2	3	2	2	2	8.5	1	2	2	1	2	1	3	0	1	2	2	1	2	2	1	1	0	0	0	1	1	0	0
1	M207	19	m8	386.32	39	2	2	2	1	3	2	1	1	23.16666667	2	1	1	1	3	1	2	1	1	1	3	2	2	3	1	1	0	0	0	1	0	0	0
1	M227	1	m8	410.08	45	2	2	2	1	2	1	2	2	22.08333333	2	2	2	1	3	3	2	1	1	1	3	2	2	2	1	3	0	0	1	1	0	0	0
1	M227	4	m8	820.38	40	2	1	3	2	1	1	1	1	32.08333333	2	1	1	1	1	1	1	0	1	1	1	1	1	3	1	1	0	0	0	0	0	0	0
1	M227	10	m8	820.38	29	1	2	2	1	3	2	2	2	23.25	2	2	2	1	3	2	2	1	2	3	1	1	2	2	1	3	0	0	0	1	0	0	0
1	M227	12	m8	410.08	30	1	2	4	2	3	2	2	2	3.416666667	1	2	2	1	3	3	3	0	2	2	2	1	1	2	1	2	0	0	0	1	1	1	0
1	M227	13	m8	820.38	40	2	2	3	2	3	2	2	2	9	1	1	1	1	3	1	1	0	2	1	1	1	2	2	1	1	0	0	0	0	0	0	0
1	M260	1	m8	930.38	26	1	2	2	1	2	1	2	2	11.41666667	2	1	1	1	1	1	2	1	1	2	1	1	2	2	1	2	0	0	0	1	1	0	0
1	M260	2	m8	465.19	24	1	1	3	2	3	2	2	2	3.666666667	1	1	1	1	1	3	2	1	2	2	2	1	2	2	1	2	0	0	0	1	0	0	0
1	M260	4	m8	465.19	31	1	2	3	2	4	2	3	2	2.583333333	1	2	2	1	3	4	2	1	2	1	1	1	2	2	1	2	0	1	0	0	0	0	0
1	M260	5	m8	465.19	18	1	1	2	1	3	2	1	1	2.916666667	1	1	1	1	2	4	2	1	2	2	3	2	1	2	1	2	0	0	0	0	0	0	0
1	M260	9	m8	465.19	21	1	1	3	2	2	1	2	2	7.333333333	1	2	2	1	1	1	2	1	1	1	3	2	2	2	1	1	0	0	0	1	1	1	0
1	M260	10	m8	1395.57	26	1	2	2	1	1	1	2	2	3.25	1	2	2	0	3	1	2	1	2	2	1	1	2	2	1	2	0	1	0	0	0	1	0
1	M260	14	m8	930.38	31	1	2	2	1	3	2	3	2	3.5	1	0	1	1	3	1	2	1	1	2	3	2	2	2	1	1	0	0	0	1	1	1	0
1	M260	15	m8	465.19	25	1	2	2	1	1	1	2	2	6.333333333	1	2	2	1	2	4	2	1	2	3	1	1	2	1	0	3	0	1	0	0	0	1	0	0
1	M082	3	m4	355.74	41	2	2	2	1	4	2	2	2	15.5	2	2	2	1	3	1	2	1	1	1	3	2	2	2	1	1	0	1	1	1	0	0	0
1	M082	6	m4	355.74	39	2	2	4	2	3	2	2	2	15.25	2	1	1	1	3	2	1	0	1	2	3	2	2	3	1	1	0	0	1	1	1	1	0
1	M082	11	m4	177.76	34	1	2	1	1	1	1	1	1	18	2	0	1	1	3	2	2	1	1	2	1	1	2	1	0	3	0	0	1	1	0	0	0
1	M082	12	m4	177.76	38	2	2	2	1	2	1	1	1	16.91666667	2	2	2	0	3	2	2	1	1	2	1	1	2	2	1	3	0	0	1	1	0	0	0
1	M082	17	m4	355.74	22	1	1	3	2	2	1	2	2	4.083333333	1	2	2	1	3	1	2	1	2	2	2	1	1	2	1	2	0	0	0	0	0	0	0
1	M082	14	m4	355.74	36	2	2	4	2	2	1	2	2	15.5	2	2	2	1	3	1	1	0	2	3	3	2	2	2	1	2	0	0	0	0	0	1	0
1	M082	16	m4	177.76	36	2	1	2	1	1	1	1	1	17.5	2	2	2	1	3	1	2	1	1	2	1	1	1	2	1	2	0	0	1	1	0	0	0
1	M082	18	m4	177.76	18	1	1	3	2	1	1	1	1	1.666666667	1	2	2	0	1	3	2	1	2	2	1	1	2	2	1	2	0	0	0	1	1	1	0
1	M083	2	m4	320.1	31	1	2	2	1	3	2	2	2	15.41666667	2	2	2	1	1	4	3	0	2	2	1	1	2	2	1	2	0	0	1	1	1	1	0
1	M083	3	m4	320.1	31	1	2	1	1	3	2	2	2	0.25	1	2	2	1	1	1	3	0	2	1	3	2	2	1	0	3	0	0	0	0	0	0	0
1	M083	4	m4	640.31	21	1	2	2	1	3	2	2	2	4	1	0	1	1	2	4	3	0	2	2	1	1	2	1	0	3	0	1	0	0	0	0	0
1	M083	5	m4	640.31	43	2	2	2	1	3	2	3	2	20	2	2	2	1	1	1	3	0	2	2	1	1	2	2	1	3	0	1	1	1	0	0	0
1	M083	7	m4	640.31	38	2	2	3	2	4	2	2	2	20.75	2	2	2	1	1	4	3	0	2	1	1	1	2	2	1	2	0	0	0	1	0	1	0
1	M083	10	m4	320.1	23	1	1	2	1	3	2	3	2	0.083333333	1	2	2	1	2	1	2	1	2	3	1	1	2	1	0	3	0	0	0	0	0	0	0
1	M083	11	m4	640.31	40	2	2	2	1	3	2	2	2	0.333333333	1	2	2	1	1	1	3	0	2	1	1	1	2	1	0	2	0	0	0	0	0	0	0
1	M083	14	m4	640.31	33	1	2	2	1	4	2	3	2	17.08333333	2	2	2	1	3	2	3	0	2	1	1	1	2	1	0	3	0	0	0	0	0	0	0
1	M083	16	m4	640.31	21	1	1	3	2	3	2	2	2	0.5	1	1	1	1	1	2	3	0	2	1	1	1	1	2	1	1	0	0	0	0	0	1	0
1	M083	18	m4	320.1	36	2	2	1	1	2	1	3	2	10	1	2	2	1	3	2	3	0	2	1	1	1	2	3	1	1	0	0	1	1	1	0	1	0
1	M083	19	m4	320.1	40	2	2	2	1	3	2	2	2	18.91666667	2	2	2	1	3	2	2	1	2	1	3	2	2	2	1	1	1	0	0	0	0	0	1	0
1	M083	20	m4	320.1	26	1	2	2	1	2	1	3	2	9	1	2	2	1	1	4	3	0	2	2	1	1	2	2	1	2	0	0	0	0	0	0	0
1	M083	21	m4	640.31	41	2	2	2	1	3	2	2	2	8.416666667	1	2	2	1	3	4	3	0	2	1	1	1	2	2	1	3	0	0	0	0	0	0	0
1	M083	22	m4	960.41	44	2	2	2	1	4	2	3	2	22.5	2	2	2	1	2	2	3	0	2	1	1	1	2	2	1	1	0	0	0	0	0	0	0
1	M083	23	m4	640.31	23	1	1	3	2	4	2	3	2	2.583333333	1	2	2	1	3	3	3	0	2	2	1	1	2	2	1	1	0	0	0	0	0	1	0
1	M083	24	m4	320.1	37	2	2	2	1	3	2	2	2	21.75	2	2	2	1	1	1	3	0	2	1	3	2	2	2	1	1	0	0	0	0	0	0	0
1	M083	25	m4	640.31	36	2	2	1	1	2	1	3	2	8.75	1	2	2	1	2	1	2	1	2	2	1	1	2	2	1	1	1	0	0	0	0	0	0	0
1	M083	26	m4	320.1	38	2	1	2	1	3	2	3	2	21.16666667	2	1	1	0	1	2	3	0	2	2	1	1	1	2	1	1	0	1	1	1	0	1	0	0
1	M083	28	m4	960.41	45	2	2	2	1	2	1	3	2	16	2	2	2	1	1	4	3	0	2	3	1	1	2	1	0	3	0	1	0	0	0	0	0
1	M083	29	m4	640.31	40	2	2	1	1	3	2	1	1	12.41666667	2	0	1	1	2	1	2	1	1	2	3	2	2	2	1	2	0	0	0	0	0	0	0
1	M083	31	m4	960.41	27	1	2	2	1	3	2	3	2	10.41666667	2	2	2	1	2	1	2	1	2	2	2	1	2	1	0	2	0	0	0	0	0	1	0
1	M083	32	m4	640.31	33	1	2	1	1	3	2	3	2	1.083333333	1	2	2	1	3	4	3	0	2	2	1	1	1	3	1	2	0	0	0	0	0	0	0
1	M083	37	m4	640.31	43	2	2	2	1	3	2	3	2	0.833333333	1	2	2	1	1	4	1	0	2	2	1	1	2	2	1	1	0	1	0	0	1	0	0	0
1	M083	39	m4	640.31	43	2	2	2	1	2	1	3	2	19.33333333	2	2	2	1	2	1	3	0	2	1	1	1	2	1	0	3	0	1	0	0	0	0	0
1	M083	40	m4	640.31	42	2	2	1	1	4	2	1	1	14.66666667	2	2	2	1	2	1	3	0	2	1	1	1	2	1	0	1	0	1	0	0	0	0	0
1	M100	2	m4	1980	39	2	1	1	1	1	1	2	2	16.66666667	2	1	1	1	3	1	3	0	1	2	1	1	2	1	0	3	0	0	1	1	0	0	0
1	M100	4	m4	2970	41	2	2	3	2	2	1	3	2	26.5	2	2	2	1	3	3	2	1	1	1	3	2	2	2	1	2	0	0	0	0	0	0	0
1	M100	12	m4	3960	34	1	2	3	2	2	1	1	1	12.41666667	2	1	1	1	2	1	2	1	2	1	2	1	2	1	0	1	0	1	0	0	0	1	0	0
1	M100	13	m4	3960	36	2	2	2	1	1	1	2	2	12.5	2	1	1	1	3	3	2	1	2	1	2	1	2	1	0	1	0	1	1	1	0	0	0
1	M100	15	m4	3960	45	2	2	2	1	2	1	2	2	27	2	1	1	1	3	1	2	1	2	3	3	2	2	1	0	1	0	0	1	1	1	0	0
1	M100	16	m4	3960	45	2	2	3	2	2	1	2	2	18.91666667	2	1	1	1	3	1	2	1	2	2	2	1	1	1	0	3	0	0	1	1	0	0	0
1	M100	20	m4	3960	33	1	2	1	1	3	2	1	1	11.08333333	2	2	2	1	3	1	2	1	1	2	3	2	2	1	0	2	0	0	0	0	0	1	0	0
1	M100	21	m4	3960	31	1	2	2	1	2	1	3	2	15	2	2	2	1	3	1	3	0	2	1	3	2	2	2	1	1	0	0	0	0	0	0	0
1	M100	22	m4	5939.78	20	1	1	3	2	2	1	2	2	12.83333333	2	2	2	0	2	4	3	0	2	2	3	2	2	2	1	2	0	1	0	0	0	1	0
1	M100	23	m4	5939.78	45	2	2	2	1	3	2	1	1	26	2	1	1	1	1	2	2	1	2	1	1	1	2	3	1	1	0	0	0	0	0	0	0
1	M100	24	m4	1980	20	1	1	3	2	2	1	1	1	1.25	1	2	2	1	3	1	2	1	2	1	3	2	2	2	1	1	0	0	0	0	0	1	0
1	M199	2	m8	146.19	30	1	2	2	1	1	1	1	1	9.416666667	1	1	1	1	1	4	1	0	2	2	2	1	2	1	0	2	0	0	0	0	0	0	0
1	M199	6	m8	292.6	26	1	2	2	1	3	2	2	2	3	1	1	1	0	3	4	2	1	2	1	1	1	2	1	0	2	0	0	0	0	0	0	0
1	M199	10	m8	146.19	28	1	2	2	1	3	2	3	2	10.91666667	2	1	1	1	3	3	2	1	1	3	1	1	2	1	0	3	0	0	1	1	0	0	0
1	M199	12	m8	292.6	40	2	2	2	1	1	1	3	2	20.16666667	2	2	2	1	2	3	2	1	1	2	1	1	1	2	1	1	0	0	0	1	0	0	0
1	M199	13	m8	438.79	42	2	2	2	1	2	1	3	2	22.5	2	1	1	1	3	3	2	1	1	1	1	1	2	2	1	1	0	0	0	0	0	0	0	0
1	M199	14	m8	146.19	43	2	1	2	1	2	1	3	2	27.41666667	2	2	2	1	3	1	3	0	1	1	3	2	2	2	1	1	0	1	0	0	0	1	0
1	M199	15	m8	292.6	37	2	2	1	1	2	1	3	2	9.75	1	1	1	1	1	3	2	1	2	3	3	2	2	2	1	2	0	0	1	1	0	0	0
1	M199	16	m8	292.6	43	2	2	3	2	2	1	1	1	6.333333333	1	1	1	1	3	3	2	1	1	1	2	1	2	1	0	3	0	0	1	1	1	0	0
1	M199	18	m8	438.79	41	2	2	2	1	2	1	3	2	15.5	2	1	1	1	3	4	2	1	2	2	1	1	2	1	0	3	0	0	1	1	1	0	1	0
1	M199	19	m8	146.19	31	1	2	3	2	2	1	3	2	12.75	2	1	1	1	3	3	2	1	2	1	3	2	2	3	1	2	0	0	1	1	0	1	0
1	M229	4	m8	528.66	20	1	1	3	2	3	2	2	2	0.5	1	1	1	1	3	4	3	0	2	2	2	1	2	2	1	2	0	0	0	0	0	0	0
1	M229	5	m8	264.22	28	1	2	2	1	3	2	2	2	9.25	1	2	2	1	2	4	3	0	1	1	1	1	2	2	1	1	0	0	0	0	0	1	0
1	M229	7	m8	528.66	32	1	2	2	1	2	1	1	1	16.66666667	2	2	2	1	2	2	1	0	2	3	1	1	2	1	0	2	0	1	1	1	1	1	0	0
1	M229	8	m8	264.22	24	1	2	2	1	2	1	3	2	0.166666667	1	1	1	1	3	4	2	1	2	3	1	1	2	2	1	3	0	0	1	1	0	1	0	0
1	M229	9	m8	264.22	31	1	2	3	2	3	2	2	2	10.5	2	2	2	1	1	4	3	0	2	1	2	1	2	2	1	1	0	1	0	1	0	1	0
1	M229	10	m8	528.66	20	1	1	4	2	2	1	2	2	0	1	0	1	1	1	2	3	0	2	3	1	1	2	3	1	1	0	0	0	0	0	0	0
1	M229	12	m8	264.22	21	1	1	3	2	3	2	2	2	0.583333333	1	1	1	1	1	4	3	0	1	2	2	1	2	2	1	2	0	0	0	0	0	1	0
1	M229	13	m8	264.22	22	1	1	2	1	3	2	2	2	0.666666667	1	2	2	1	3	4	2	1	1	1	2	1	2	1	0	2	0	0	1	1	1	0	0	0
1	M229	15	m8	396.44	42	2	2	2	1	2	1	3	2	26.25	2	0	1	1	3	2	2	1	2	2	3	2	2	2	1	3	0	0	1	1	0	0	0
1	M229	15	m8	396.44	18	1	1	2	1	1	1	2	2	0.5	1	1	1	1	2	2	2	1	2	2	2	1	2	1	0	3	0	0	0	0	0	0	0
1	M229	16	m8	528.66	29	1	2	2	1	4	2	3	2	9.583333333	1	1	1	1	2	2	1	0	1	3	2	1	2	2	1	2	0	0	0	1	0	1	0
1	M111	2	m5	214.17	27	1	1	3	2	4	2	2	2	0.583333333	1	2	2	1	3	2	2	1	2	1	1	1	2	2	1	2	0	0	0	0	1	0	0
1	M111	3	m5	214.17	22	1	1	4	2	3	2	3	2	0.583333333	1	1	1	1	2	2	2	1	2	1	1	1	2	2	1	2	0	0	0	0	1	1	0
1	M111	4	m5	214.17	41	2	2	2	1	3	2	3	2	8	1	1	1	1	3	2	2	1	2	2	1	1	2	2	1	3	0	1	0	0	0	0	0
1	M111	8	m5	428.23	26	1	2	2	1	2	1	2	2	6.583333333	1	2	2	1	1	4	3	0	2	3	1	1	2	1	0	2	0	0	0	1	0	1	0
1	M111	9	m5	428.23	38	2	2	2	1	4	2	2	2	14.58333333	2	2	2	1	3	3	2	1	2	3	1	1	2	1	0	2	0	0	1	1	0	0	0
1	M111	10	m5	428.23	33	1	2	3	2	3	2	3	2	15.25	2	2	2	1	1	3	3	0	1	2	3	2	2	2	1	2	0	0	0	1	0	1	0
1	M111	11	m5	428.23	26	1	1	4	2	4	2	3	2	0.333333333	1	2	2	1	3	3	2	1	2	1	3	2	2	2	1	3	0	0	0	1	1	1	0
1	M111	14	m5	428.23	31	1	2	2	1	2	1	2	2	2.083333333	1	2	2	1	3	3	2	1	1	1	3	2	2	2	1	1	0	0	0	0	0	0	0
1	M111	15	m5	535.26	45	2	2	2	1	3	2	1	1	18.58333333	2	0	1	1	3	2	2	1	1	1	2	1	2	2	1	2	0	1	0	1	0	1	0
1	M111	16	m5	214.17	30	1	2	1	1	2	1	3	2	13.66666667	2	1	1	1	1	1	2	1	2	3	1	1	1	3	1	2	1	0	1	1	0	1	0	1
1	M114	2	m5	669.35	35	1	2	2	1	1	1	2	2	12.08333333	2	2	2	1	2	1	2	1	1	1	3	2	1	2	1	3	0	0	0	0	0	0	0
1	M114	5	m5	669.35	43	2	2	2	1	3	2	3	2	7	1	0	1	1	3	1	2	1	2	1	2	1	2	3	1	1	0	0	0	0	0	0	0
1	M114	7	m5	669.35	23	1	1	3	2	3	2	3	2	2.666666667	1	0	1	0	1	1	3	0	1	1	1	1	2	3	1	1	1	0	0	0	0	0	0	0
1	M114	8	m5	669.35	34	1	2	2	1	3	2	1	1	8.583333333	1	0	1	1	3	1	2	1	1	1	1	1	2	2	1	2	0	0	0	0	0	1	0
1	M114	13	m5	669.35	20	1	1	2	1	3	2	2	2	4.25	1	2	2	1	1	4	2	1	2	1	2	1	2	2	1	3	0	0	0	0	1	1	0	0
1	M114	15	m5	1338.81	24	1	2	3	2	2	1	2	2	1.5	1	2	2	1	1	3	2	1	2	1	1	1	2	3	1	2	0	0	0	0	1	0	0
1	M114	17	m5	669.35	29	1	2	2	1	4	2	3	2	7.583333333	1	2	2	1	3	1	2	1	2	1	1	1	2	2	1	1	0	1	0	0	0	0	0
1	M114	18	m5	669.35	25	1	1	2	1	3	2	2	2	4.083333333	1	0	1	1	3	1	2	1	2	2	3	2	2	2	1	3	0	0	0	0	0	0	0	0
1	M114	19	m5	669.35	33	1	1	2	1	2	1	3	2	11.66666667	2	2	2	0	1	3	2	1	1	2	1	1	2	1	0	2	0	1	1	1	1	1	0
1	M114	21	m5	1338.81	26	1	2	2	1	4	2	2	2	11.16666667	2	1	1	1	2	1	2	1	2	1	3	2	1	2	1	3	0	1	0	0	0	1	0
1	M114	23	m5	2008.16	18	1	1	4	2	2	1	1	1	0.333333333	1	2	2	0	3	4	1	0	2	1	1	1	1	2	1	2	0	0	0	0	0	0	0
1	M114	24	m5	2677.51	45	2	2	3	2	2	1	3	2	14.75	2	1	1	1	3	1	2	1	1	1	3	2	2	2	1	2	0	0	0	0	0	0	0	0
1	M114	26	m5	669.35	24	1	1	3	2	1	1	2	2	7.083333333	1	1	1	1	2	4	1	0	1	2	1	1	2	2	1	1	0	0	0	0	0	1	0
1	M134	3	m5	207.57	31	1	2	1	1	3	2	3	2	15.58333333	2	2	2	1	1	1	2	1	1	1	3	2	2	3	1	2	0	1	0	1	1	0	0
1	M134	7	m5	311.41	41	2	2	1	1	3	2	1	1	4.75	1	2	2	1	3	3	2	1	1	2	2	1	1	1	0	3	0	0	1	1	0	0	0
1	M134	10	m5	207.57	18	1	1	2	1	3	2	1	1	2.666666667	1	2	2	1	2	4	2	1	2	1	2	1	2	2	1	1	0	0	0	0	0	0	0	0
1	M134	11	m5	207.57	20	1	1	2	1	2	1	2	2	1.583333333	1	1	1	0	3	1	1	0	2	1	1	1	1	2	1	2	0	0	0	0	0	0	0
1	M134	12	m5	622.82	41	2	2	2	1	2	1	1	1	13.5	2	2	2	1	3	3	2	1	2	1	1	1	2	2	1	1	0	1	0	1	0	1	0
1	M134	15	m5	207.57	35	1	2	2	1	3	2	2	2	14.33333333	2	0	1	1	2	3	2	1	2	3	1	1	2	2	1	1	0	1	1	1	1	1	0
1	M134	16	m5	207.57	27	1	2	2	1	3	2	3	2	2.666666667	1	1	1	1	1	1	2	1	2	1	2	1	2	3	1	1	0	0	0	0	0	0	0
1	M134	19	m5	207.57	25	1	1	4	2	2	1	1	1	0.333333333	1	2	2	0	1	2	3	0	2	1	3	2	2	2	1	2	0	0	0	0	0	0	0
1	M134	20	m5	207.57	36	2	2	2	1	1	1	1	1	15	2	2	2	1	1	1	2	1	1	1	1	1	2	2	1	2	0	0	0	0	0	0	0	0
1	M138	1	m5	52.03	19	1	1	2	1	2	1	1	1	3.333333333	1	2	2	1	3	1	1	0	2	1	3	2	2	2	1	2	0	0	1	1	1	1	0
1	M138	4	m5	52.03	18	1	1	2	1	2	1	2	2	3	1	2	2	0	1	2	3	0	2	1	1	1	1	3	1	1	0	0	0	0	0	1	0
1	M138	7	m5	52.03	25	1	2	2	1	2	1	2	2	7.916666667	1	1	1	1	1	1	2	1	2	3	3	2	2	2	1	2	0	1	0	0	0	1	0
1	M138	15	m5	52.03	18	1	1	3	2	2	1	1	1	1.5	1	2	2	1	1	2	3	0	2	2	2	1	2	2	1	2	0	0	0	0	0	0	0
1	M138	17	m5	52.03	25	1	2	2	1	2	1	3	2	11	2	1	1	1	1	4	3	0	2	2	1	1	2	2	1	3	0	1	0	1	0	1	0
1	M148	1	m5	71.5	39	2	2	2	1	1	1	2	2	24.58333333	2	1	1	1	3	1	2	1	1	2	3	2	2	2	1	2	0	0	1	1	1	1	0
1	M148	3	m5	35.75	45	2	2	3	2	4	2	1	1	9.666666667	1	1	1	1	3	1	2	1	1	2	3	2	2	2	1	1	0	0	1	1	0	0	0
1	M148	6	m5	35.75	22	1	2	2	1	2	1	2	2	3.583333333	1	0	1	0	3	1	2	1	2	2	2	1	2	2	1	3	0	1	0	0	0	0	0
1	M148	7	m5	35.75	24	1	1	4	2	2	1	2	2	1.083333333	1	2	2	0	2	2	3	0	2	1	2	1	1	2	1	1	0	0	0	0	0	0	0
1	M148	10	m5	71.5	40	2	2	2	1	2	1	2	2	18.58333333	2	0	1	1	3	1	2	1	2	2	3	2	2	2	1	1	1	0	0	1	0	1	0	0
1	M148	12	m5	35.75	24	1	1	4	2	4	2	1	1	1.333333333	1	2	2	0	3	1	2	1	1	1	3	2	1	3	1	1	0	0	0	1	0	1	0
1	M148	16	m5	35.75	32	1	2	2	1	2	1	2	2	4.583333333	1	1	1	1	3	3	2	1	2	1	3	2	2	2	1	1	0	0	0	0	0	1	0
1	M148	17	m5	71.5	35	1	2	2	1	3	2	3	2	11.75	2	2	2	1	3	1	2	1	2	1	3	2	1	2	1	1	0	1	0	0	0	1	0
1	M148	18	m5	71.5	34	1	2	2	1	2	1	3	2	3.416666667	1	1	1	1	1	1	2	1	2	1	1	1	2	2	1	3	0	0	0	0	0	0	0
1	M148	19	m5	35.75	33	1	2	2	1	3	2	3	2	16.58333333	2	1	1	1	2	1	1	0	2	1	3	2	2	2	1	3	0	1	0	1	1	1	0
1	M156	1	m6	279.95	39	2	2	2	1	2	1	2	2	4.5	1	1	1	0	2	3	2	1	1	3	1	1	2	2	1	1	0	0	0	0	0	0	0
1	M156	5	m6	279.95	30	1	2	2	1	3	2	2	2	1.25	1	2	2	1	3	3	2	1	1	3	2	1	1	1	0	3	0	1	0	1	0	1	0
1	M156	7	m6	279.95	27	1	2	3	2	3	2	1	1	10.91666667	2	2	2	1	3	3	2	1	2	1	2	1	2	2	1	3	0	1	0	1	1	1	0	0
1	M156	8	m6	419.87	43	2	2	3	2	3	2	1	1	18.83333333	2	2	2	1	3	3	2	1	1	1	3	2	2	2	1	1	0	1	1	1	0	1	0
1	M156	9	m6	279.95	25	1	1	4	2	3	2	2	2	2.5	1	1	1	1	2	1	2	1	1	1	3	2	2	2	1	2	0	0	0	0	0	0	0
1	M156	11	m6	279.95	44	2	1	3	2	2	1	1	1	21.33333333	2	1	1	0	3	1	2	1	1	1	2	1	2	2	1	1	0	1	1	1	0	0	0	0
1	M156	12	m6	279.95	40	2	2	2	1	2	1	1	1	13.25	2	1	1	1	1	3	2	1	2	1	2	1	2	2	1	1	0	1	0	0	0	0	0
1	M156	13	m6	279.95	26	1	2	2	1	2	1	2	2	6.833333333	1	2	2	0	3	3	2	1	2	1	2	1	2	2	1	1	0	0	0	1	0	0	0
1	M252	7	m8	295.57	33	1	2	1	1	3	2	2	2	4.25	1	1	1	1	3	1	2	1	1	1	1	1	2	2	1	1	0	0	0	0	0	1	0
1	M252	6	m8	295.57	34	1	2	2	1	3	2	2	2	3.833333333	1	2	2	1	3	3	2	1	2	1	1	1	2	1	0	3	0	1	0	0	0	0	0
1	M252	24	m8	295.57	32	1	2	2	1	3	2	1	1	5	1	2	2	0	1	4	2	1	2	1	3	2	2	2	1	1	0	0	0	0	0	1	0
1	M252	8	m8	295.57	25	1	2	2	1	2	1	2	2	9.25	1	1	1	1	3	3	2	1	2	2	1	1	2	2	1	1	0	0	0	0	1	1	0
1	M252	11	m8	295.57	31	1	2	3	2	3	2	1	1	12.66666667	2	1	1	1	3	1	2	1	1	2	1	1	1	2	1	1	0	0	0	1	0	0	0
1	M252	13	m8	443.3	40	2	2	2	1	2	1	1	1	20.5	2	0	1	1	3	1	2	1	2	1	2	1	1	1	0	3	0	1	0	0	0	1	0
1	M252	14	m8	295.57	27	1	2	4	2	4	2	1	1	5.75	1	2	2	1	3	2	1	0	1	1	3	2	2	3	1	1	0	1	0	0	0	0	0
1	M252	16	m8	147.73	25	1	2	2	1	2	1	3	2	6.083333333	1	1	1	1	1	3	2	1	1	2	2	1	1	2	1	1	0	0	0	1	0	1	0
1	M252	17	m8	295.57	38	2	2	2	1	2	1	3	2	23.41666667	2	0	1	1	1	4	2	1	1	1	1	1	2	1	0	3	0	0	0	0	0	0	0
1	M252	18	m8	147.73	21	1	1	4	2	2	1	1	1	2.416666667	1	0	1	0	2	1	1	0	1	2	3	2	1	2	1	1	0	0	0	0	0	1	0
1	M252	19	m8	147.73	27	1	2	3	2	3	2	2	2	10.83333333	2	1	1	1	1	1	2	1	1	2	2	1	2	2	1	2	0	0	1	1	0	1	0
1	M252	20	m8	147.73	33	1	2	2	1	2	1	2	2	11	2	1	1	1	2	4	2	1	1	1	1	1	1	2	1	1	0	1	0	0	0	1	0
1	M258	1	m8	178.75	31	1	2	3	2	2	1	2	2	15.08333333	2	2	2	1	3	3	2	1	1	1	2	1	2	2	1	2	0	1	1	1	0	1	0
1	M258	2	m8	178.75	40	2	2	3	2	3	2	3	2	9.25	1	1	1	1	3	4	2	1	1	3	1	1	2	2	1	3	0	1	1	1	1	0	0
1	M258	3	m8	178.75	30	1	2	3	2	2	1	2	2	11.5	2	0	1	1	3	1	2	1	1	2	3	2	2	2	1	3	0	0	0	0	0	0	0
1	M258	5	m8	357.61	23	1	1	2	1	2	1	2	2	9.916666667	1	2	2	0	1	1	1	0	2	1	2	1	2	2	1	1	0	1	0	0	0	0	0
1	M258	6	m8	536.36	29	1	2	1	1	3	2	2	2	10.08333333	2	1	1	1	2	3	2	1	1	3	2	1	1	1	0	1	0	1	0	0	0	1	1	1
1	M258	9	m8	178.75	41	2	2	2	1	2	1	2	2	20.5	2	2	2	1	1	2	2	1	2	1	3	2	2	1	0	3	0	0	0	0	0	0	0	0
1	M017	1	m1	3972.32	35	1	2	2	1	4	2	2	2	15.08333333	2	2	2	1	3	1	1	0	2	1	3	2	1	2	1	1	0	0	0	0	0	0	0	0
1	M017	2	m1	3972.32	26	1	2	2	1	3	2	2	2	14.08333333	2	1	1	1	3	3	2	1	2	2	3	2	2	2	1	2	0	0	0	0	0	0	0
1	M017	5	m1	1986.16	24	1	1	4	2	3	2	1	1	4.5	1	2	2	0	1	3	2	1	2	1	1	1	2	1	0	3	0	1	0	0	0	0	0
1	M017	7	m1	5958.48	42	2	2	2	1	3	2	3	2	22.5	2	2	2	1	3	1	1	0	2	1	2	1	2	2	1	1	0	0	1	1	0	1	0
1	M017	8	m1	3972.32	35	1	2	2	1	2	1	1	1	18.75	2	1	1	1	3	1	2	1	1	1	1	1	2	2	1	1	0	0	0	0	0	1	0
1	M017	9	m1	1986.16	41	2	2	2	1	3	2	3	2	19.08333333	2	2	2	1	3	3	2	1	1	1	3	2	2	2	1	2	0	1	1	1	0	0	0
1	M017	13	m1	3972.32	41	2	2	1	1	3	2	1	1	10.08333333	2	2	2	1	3	2	2	1	2	1	1	1	2	2	1	1	0	1	1	1	0	0	0
1	M017	14	m1	3972.32	43	2	2	3	2	2	1	1	1	20.66666667	2	1	1	1	3	1	1	0	2	1	3	2	1	2	1	1	0	0	0	0	0	0	0
1	M017	16	m1	3972.32	41	2	2	2	1	3	2	3	2	12.08333333	2	1	1	1	3	2	2	1	1	1	2	1	2	3	1	1	0	1	1	1	1	0	0
1	M017	19	m1	1986.16	23	1	1	4	2	3	2	2	2	1	1	2	2	1	3	1	2	1	1	1	3	2	1	2	1	2	0	0	0	0	0	1	0
1	M017	22	m1	3972.32	36	2	2	2	1	3	2	3	2	3.416666667	1	1	1	1	3	1	2	1	1	1	2	1	2	2	1	1	0	1	1	1	0	1	0
1	M038	1	m2	101.97	21	1	1	4	2	2	1	1	1	3.916666667	1	2	2	0	3	4	3	0	2	3	2	1	2	1	0	3	1	0	0	1	0	1	0
1	M038	2	m2	204.16	44	2	2	2	1	1	1	1	1	20.25	2	1	1	0	3	3	2	1	2	1	3	2	2	2	1	1	0	0	1	1	0	0	0
1	M038	5	m2	204.16	44	2	2	1	1	2	1	1	1	20.16666667	2	2	2	1	2	1	2	1	2	1	1	1	2	2	1	2	0	0	0	0	0	0	0
1	M038	6	m2	101.97	27	1	2	2	1	2	1	1	1	10.16666667	2	0	1	1	3	1	2	1	2	2	2	1	2	2	1	2	0	0	0	0	0	0	0
1	M038	7	m2	204.16	35	1	2	1	1	4	2	3	2	6	1	2	2	1	2	3	2	1	2	1	2	1	2	2	1	3	0	1	0	1	1	1	0
1	M038	14	m2	204.16	27	1	1	3	2	3	2	1	1	8.666666667	1	2	2	1	1	1	2	1	2	2	1	1	2	2	1	2	0	1	1	1	1	1	0
1	M038	16	m2	204.16	36	2	2	2	1	4	2	1	1	2.666666667	1	2	2	1	3	1	2	1	1	2	3	2	1	2	1	1	0	1	0	1	0	0	0
1	M038	20	m2	204.16	37	2	2	1	1	2	1	2	2	3.166666667	1	2	2	1	1	1	2	1	1	2	1	1	2	1	0	1	0	0	0	1	0	1	0
1	M038	22	m2	101.97	39	2	2	2	1	1	1	3	2	10.25	2	1	1	1	1	1	2	1	1	2	3	2	2	3	1	3	0	0	0	1	0	1	0	0
1	M039	6	m2	41.14	41	2	2	1	1	3	2	1	1	23.16666667	2	1	1	1	3	1	1	0	1	2	2	1	2	2	1	1	0	0	0	0	0	0	0
1	M039	7	m2	20.57	42	2	2	3	2	3	2	2	2	26.25	2	2	2	1	1	3	2	1	1	1	1	1	2	2	1	2	0	0	1	1	0	0	0	0
1	M039	11	m2	61.6	24	1	1	2	1	2	1	3	2	6.333333333	1	1	1	1	3	1	3	0	2	2	2	1	2	2	1	2	0	1	0	1	0	1	0
1	M039	13	m2	20.57	25	1	2	2	1	2	1	3	2	0.333333333	1	1	1	1	3	1	2	1	2	1	3	2	2	1	0	3	0	0	0	0	0	0	0
1	M039	15	m2	20.57	30	1	1	2	1	3	2	1	1	11.08333333	2	1	1	1	3	2	2	1	1	1	2	1	2	3	1	1	0	0	0	1	0	0	0
1	M039	16	m2	20.57	25	1	2	3	2	4	2	3	2	10.75	2	2	2	1	3	1	2	1	1	3	1	1	2	2	1	2	0	1	0	0	0	0	0
1	M039	17	m2	20.57	28	1	2	4	2	3	2	1	1	12.83333333	2	2	2	1	1	1	2	1	1	2	3	2	1	2	1	1	0	0	0	0	0	0	0
1	M039	20	m2	20.57	22	1	1	2	1	2	1	3	2	0.166666667	1	1	1	0	3	1	3	0	2	2	3	2	1	2	1	1	0	0	0	0	0	0	0
1	M039	21	m2	61.6	42	2	2	1	1	2	1	1	1	13.83333333	2	1	1	1	3	1	2	1	2	2	1	1	2	2	1	1	0	0	0	1	0	0	0
1	M039	22	m2	41.14	44	2	2	3	2	3	2	3	2	22.33333333	2	1	1	1	3	1	2	1	2	3	1	1	2	1	0	3	0	0	0	1	1	1	0
1	M039	23	m2	61.6	42	2	2	2	1	1	1	2	2	17.58333333	2	1	1	1	3	1	2	1	2	1	2	1	2	2	1	3	1	0	0	0	0	0	0	0
1	M049	1	m2	1218.14	23	1	1	2	1	2	1	1	1	2.166666667	1	1	1	0	2	2	3	0	2	2	1	1	1	2	1	2	0	0	0	1	1	1	0
1	M049	5	m2	1827.21	42	2	2	3	2	2	1	1	1	16.75	2	2	2	1	3	1	1	0	2	2	3	2	1	3	1	1	0	0	0	0	0	0	0
1	M049	6	m2	1218.14	32	1	2	2	1	1	1	2	2	3.5	1	1	1	1	3	1	2	1	2	2	1	1	2	2	1	1	0	0	0	0	0	1	0
1	M049	7	m2	1218.14	42	2	2	2	1	2	1	1	1	31.33333333	2	1	1	1	3	3	2	1	1	1	3	2	2	2	1	1	0	0	1	1	1	1	0
1	M049	8	m2	1218.14	34	1	2	2	1	3	2	2	2	7.166666667	1	1	1	1	3	1	2	1	1	1	3	2	1	2	1	1	0	1	0	0	0	1	0
1	M049	9	m2	3654.42	20	1	1	4	2	1	1	1	1	2	1	2	2	1	1	4	3	0	2	1	2	1	2	2	1	1	0	0	0	0	0	0	0
1	M049	11	m2	1218.14	36	2	2	3	2	2	1	2	2	17.33333333	2	1	1	1	3	1	2	1	2	1	3	2	2	2	1	2	0	1	1	1	0	1	0
1	M050	1	m2	126.06	24	1	1	2	1	3	2	2	2	3.166666667	1	2	2	0	3	2	3	0	2	2	3	2	2	2	1	2	0	0	0	0	0	1	0
1	M050	3	m2	126.06	30	1	2	3	2	3	2	2	2	2.583333333	1	2	2	1	2	1	2	1	1	2	2	1	2	2	1	2	0	0	1	1	0	1	0	0
1	M050	10	m2	63.03	22	1	1	3	2	2	1	1	1	1.583333333	1	2	2	1	1	2	3	0	2	2	3	2	2	3	1	1	0	0	0	0	0	1	0
1	M050	16	m2	126.06	37	2	2	2	1	3	2	2	2	15.83333333	2	1	1	1	3	1	2	1	1	2	1	1	2	3	1	1	0	0	0	1	0	0	0
1	M050	19	m2	63.03	28	1	2	3	2	3	2	3	2	8.166666667	1	2	2	1	3	1	2	1	1	2	2	1	2	2	1	1	0	0	1	1	1	1	0
1	M050	20	m2	63.03	40	2	2	2	1	2	1	3	2	13.41666667	2	2	2	1	3	1	2	1	1	1	3	2	2	2	1	1	0	0	0	0	0	0	0
1	M050	21	m2	63.03	44	2	2	2	1	2	1	2	2	1	1	2	2	1	3	2	2	1	1	1	3	2	2	2	1	3	0	1	0	1	0	0	0
1	M050	22	m2	63.03	23	1	1	3	2	2	1	3	2	0.083333333	1	2	2	1	1	1	2	1	1	2	3	2	1	3	1	1	0	1	0	0	0	0	0
1	M050	23	m2	63.03	23	1	1	4	2	3	2	2	2	1.75	1	1	1	0	2	1	2	1	2	2	3	2	2	3	1	1	0	1	0	1	1	0	0	0
1	M058	1	m3	4687.76	28	1	1	2	1	2	1	2	2	8.916666667	1	0	1	1	2	2	2	1	1	2	3	2	1	2	1	2	0	0	0	0	0	0	0
1	M058	19	m3	4687.76	45	2	2	2	1	2	1	3	2	26	2	2	2	1	3	1	1	0	1	1	3	2	1	3	1	1	0	1	0	1	0	1	0
1	M058	6	m3	2343.88	37	2	2	2	1	1	1	2	2	16.16666667	2	1	1	1	2	2	1	0	1	1	3	2	2	2	1	1	0	0	1	1	0	1	0	0
1	M058	7	m3	2343.88	24	1	1	2	1	2	1	2	2	9.666666667	1	1	1	0	3	1	3	0	2	2	3	2	2	2	1	2	0	0	0	1	0	1	0
1	M058	8	m3	4687.76	33	1	2	2	1	2	1	2	2	14.25	2	1	1	0	3	1	2	1	2	1	3	2	1	2	1	1	0	0	0	0	0	1	0
1	M058	9	m3	4687.76	40	2	2	3	2	2	1	2	2	12.91666667	2	1	1	1	3	1	2	1	2	1	3	2	2	3	1	1	0	0	0	0	0	0	0	1
1	M058	12	m3	2343.88	40	2	2	3	2	4	2	3	2	7.25	1	1	1	1	3	1	2	1	2	1	3	2	2	2	1	1	0	0	0	1	0	1	0
1	M058	14	m3	2343.88	37	2	2	3	2	2	1	1	1	10.25	2	0	1	1	3	3	2	1	1	1	3	2	1	3	1	1	0	1	1	1	0	0	0
1	M058	15	m3	2343.88	30	1	2	2	1	1	1	2	2	15.58333333	2	1	1	0	3	1	2	1	1	3	3	2	2	3	1	1	0	0	1	1	0	1	0
1	M106	2	m5	8615.97	35	1	2	2	1	2	1	3	2	14.41666667	2	2	2	1	3	1	2	1	2	1	2	1	2	3	1	1	0	1	0	0	0	1	0
1	M106	3	m5	4307.93	29	1	2	2	1	3	2	2	2	8.5	1	1	1	1	3	1	2	1	1	1	3	2	1	3	1	1	0	1	0	0	0	0	0
1	M106	5	m5	4307.93	44	2	2	1	1	2	1	2	2	2.333333333	1	2	2	1	3	1	2	1	2	2	3	2	1	3	1	1	0	1	0	1	0	1	0
1	M106	6	m5	4307.93	31	1	2	2	1	3	2	3	2	15.75	2	1	1	1	1	1	2	1	2	1	1	1	1	3	1	1	0	0	0	0	0	0	0
1	M106	7	m5	8615.97	29	1	2	3	2	3	2	2	2	10.75	2	2	2	1	3	1	2	1	1	1	3	2	1	2	1	1	0	0	0	0	1	1	0
1	M106	14	m5	12923.79	24	1	2	2	1	4	2	3	2	1.75	1	2	2	1	3	1	2	1	1	2	2	1	1	2	1	1	0	0	0	0	0	0	0
1	M106	15	m5	12923.79	25	1	1	4	2	2	1	1	1	1.083333333	1	1	1	0	1	2	3	0	2	1	3	2	2	3	1	1	0	0	0	0	0	1	0	0
1	M106	17	m5	4307.93	33	1	2	1	1	2	1	1	1	13.33333333	2	1	1	0	1	1	2	1	1	3	3	2	2	1	0	1	0	0	0	0	0	0	0	0
1	M106	18	m5	8615.97	45	2	2	1	1	2	1	3	2	16.16666667	2	1	1	1	3	2	2	1	1	1	3	2	2	3	1	1	0	0	1	1	0	1	0
1	M189	3	m6	1223.2	38	2	2	2	1	2	1	3	2	19.83333333	2	0	1	1	3	1	2	1	1	1	3	2	2	2	1	3	0	0	0	0	0	0	0
1	M189	4	m6	815.43	38	2	2	2	1	3	2	2	2	10.08333333	2	1	1	1	3	1	2	1	1	1	1	1	2	3	1	1	0	1	0	0	0	0	0	0
1	M189	5	m6	407.77	26	1	1	2	1	3	2	1	1	7.5	1	2	2	0	2	2	1	0	1	2	3	2	2	2	1	1	0	0	0	1	0	1	0
1	M189	6	m6	815.43	37	2	2	3	2	3	2	2	2	12.5	2	1	1	1	3	3	1	0	1	1	3	2	2	2	1	3	0	1	1	1	1	1	0
1	M189	7	m6	407.77	29	1	2	1	1	3	2	3	2	10.08333333	2	1	1	1	1	4	2	1	1	3	1	1	2	1	0	2	0	1	0	1	1	1	1	0
1	M189	8	m6	407.77	20	1	1	3	2	1	1	1	1	1.916666667	1	1	1	0	3	4	2	1	2	2	1	1	2	2	1	2	0	0	0	0	0	1	0
1	M189	10	m6	407.77	31	1	2	2	1	3	2	1	1	13.08333333	2	2	2	1	3	1	2	1	1	1	2	1	2	2	1	1	0	0	0	0	0	0	0
1	M189	11	m6	407.77	44	2	2	2	1	2	1	1	1	26.08333333	2	2	2	1	3	1	2	1	2	1	3	2	2	2	1	1	0	0	0	0	0	0	0	0
1	M189	12	m6	407.77	29	1	2	1	1	3	2	3	2	5.666666667	1	0	1	1	3	1	2	1	2	1	3	2	1	2	1	1	0	0	0	0	0	0	0	0
1	M189	13	m6	815.43	32	1	2	3	2	1	1	2	2	12.5	2	1	1	0	3	3	2	1	1	1	2	1	2	2	1	3	0	0	1	1	0	0	0
1	M189	14	m6	1223.2	45	2	2	1	1	2	1	1	1	26.25	2	1	1	1	2	1	2	1	2	1	1	1	1	1	0	3	0	1	0	0	0	0	0
1	M189	15	m6	815.43	36	2	1	3	2	2	1	2	2	16.08333333	2	2	2	1	2	3	3	0	1	1	3	2	2	3	1	1	0	1	0	0	0	0	0	0
1	M189	17	m6	815.43	32	1	2	1	1	3	2	2	2	12.66666667	2	1	1	1	3	1	2	1	2	2	3	2	1	2	1	1	0	0	0	0	0	0	0	1
1	M189	20	m6	1223.2	40	2	2	3	2	3	2	2	2	15.25	2	1	1	1	3	1	2	1	2	1	3	2	2	2	1	1	0	0	1	1	0	0	0
1	M189	21	m6	407.77	38	2	2	1	1	3	2	3	2	4.083333333	1	0	1	1	1	4	2	1	2	2	2	1	2	3	1	1	0	0	0	0	1	1	0
1	M189	27	m6	815.43	29	1	2	2	1	2	1	2	2	1.25	1	1	1	1	3	1	3	0	2	1	2	1	2	3	1	1	0	0	0	0	0	0	0
1	M194	1	m6	233.97	35	1	2	1	1	3	2	1	1	21.25	2	1	1	1	2	3	2	1	1	1	1	1	2	2	1	3	0	0	0	0	0	1	1	0
1	M194	8	m6	233.97	45	2	2	3	2	2	1	1	1	15.16666667	2	2	2	1	3	2	2	1	1	1	1	1	2	2	1	3	0	0	1	1	1	0	0
1	M194	9	m6	233.97	37	2	2	3	2	1	1	1	1	18.16666667	2	1	1	1	1	3	2	1	2	2	1	1	2	1	0	3	0	0	0	0	0	0	0	0
1	M194	10	m6	117.04	26	1	2	3	2	2	1	2	2	4.333333333	1	1	1	1	3	3	2	1	2	1	2	1	1	2	1	3	0	0	0	0	0	0	0
1	M194	12	m6	117.04	44	2	2	2	1	1	1	3	2	13.75	2	1	1	1	3	3	2	1	1	1	1	1	2	1	0	1	0	0	0	0	0	1	0
1	M194	13	m6	117.04	29	1	2	1	1	4	2	3	2	14.16666667	2	1	1	0	3	1	2	1	1	2	1	1	2	1	0	3	0	0	0	0	0	0	0
1	M194	15	m6	117.04	31	1	2	2	1	4	2	2	2	12.16666667	2	1	1	0	1	3	2	1	2	1	1	1	1	1	0	3	0	0	1	1	1	1	0	0
1	M194	16	m6	117.04	45	2	2	2	1	3	2	3	2	27.58333333	2	2	2	1	3	3	2	1	1	1	1	1	2	1	0	2	0	0	1	1	0	0	0
1	M194	17	m6	233.97	34	1	2	2	1	3	2	3	2	10.16666667	2	1	1	1	1	3	2	1	2	2	1	1	2	2	1	3	0	0	0	0	0	0	0
1	M194	19	m6	117.04	20	1	1	2	1	2	1	3	2	0.333333333	1	0	1	1	2	1	3	0	2	1	3	2	2	1	0	3	0	1	0	0	1	1	0	0
1	M194	21	m6	351.01	41	2	2	2	1	2	1	2	2	21.08333333	2	1	1	1	3	4	2	1	1	2	1	1	2	1	0	3	0	0	0	0	0	0	0
1	M194	22	m6	117.04	24	1	2	3	2	1	1	2	2	1.25	1	1	1	1	3	3	2	1	2	1	2	1	2	2	1	2	0	0	0	0	0	1	0
1	M198	5	m7	32307.77	45	2	2	3	2	2	1	2	2	24.41666667	2	2	2	1	3	2	2	1	2	1	3	2	1	2	1	2	1	1	1	1	0	1	1	0
1	M198	6	m7	16153.83	38	2	2	3	2	4	2	1	1	11	2	2	2	1	3	2	1	0	2	1	3	2	2	1	0	1	0	0	0	0	0	0	0
1	M198	7	m7	32307.77	34	1	2	1	1	3	2	3	2	19.5	2	2	2	1	3	2	2	1	1	1	3	2	2	2	1	2	0	0	0	1	1	1	0	0
1	M198	10	m7	16153.83	37	2	2	4	2	3	2	2	2	3.583333333	1	2	2	0	1	2	2	1	2	1	3	2	2	3	1	1	0	0	0	0	1	1	0
1	M198	12	m7	48461.49	23	1	1	2	1	4	2	2	2	7.166666667	1	2	2	1	1	1	2	1	1	2	1	1	2	3	1	1	0	0	0	1	1	1	0
1	M198	13	m7	32307.77	33	1	2	3	2	3	2	1	1	15	2	2	2	1	1	2	1	0	1	1	1	1	2	2	1	1	0	1	0	1	1	1	0
1	M198	14	m7	16153.83	37	2	2	3	2	3	2	2	2	19.5	2	2	2	1	1	2	2	1	1	1	2	1	1	3	1	1	0	0	0	1	1	1	0
1	M198	15	m7	16153.83	45	2	2	3	2	2	1	1	1	19.66666667	2	1	1	1	1	2	1	0	1	3	1	1	2	2	1	2	0	1	0	0	0	0	0
1	M198	16	m7	32307.77	30	1	2	3	2	4	2	3	2	6.75	1	1	1	1	2	2	2	1	2	1	3	2	1	2	1	3	0	0	0	0	0	0	0	1
1	M198	18	m7	16153.83	37	2	2	2	1	2	1	3	2	3.583333333	1	0	1	1	3	4	3	0	1	1	3	2	2	3	1	1	0	1	0	0	0	0	0
1	M102	2	m4	268.29	33	1	2	3	2	3	2	2	2	5.416666667	1	1	1	1	3	1	2	1	1	1	2	1	2	3	1	1	0	0	0	0	1	1	0
1	M102	4	m4	402.38	41	2	2	2	1	3	2	1	1	18.5	2	2	2	1	3	1	2	1	2	1	1	1	1	1	0	3	0	0	1	1	1	1	0
1	M102	5	m4	134.09	21	1	1	3	2	2	1	1	1	7.25	1	2	2	1	3	1	2	1	2	2	2	1	2	2	1	2	0	1	0	0	0	0	0
1	M102	9	m4	134.09	44	2	2	3	2	2	1	2	2	20.5	2	1	1	1	3	1	2	1	1	2	3	2	2	2	1	1	0	0	0	1	0	1	0
1	M102	10	m4	134.09	38	2	2	2	1	2	1	1	1	15.58333333	2	0	1	1	3	1	2	1	1	2	3	2	2	2	1	2	0	0	1	1	0	0	0
1	M102	13	m4	268.29	31	1	2	2	1	4	2	2	2	13.75	2	2	2	1	3	1	1	0	2	3	3	2	2	3	1	1	0	0	0	1	0	1	0	0
1	M102	15	m4	268.29	36	2	2	1	1	1	1	1	1	11.58333333	2	2	2	1	3	1	2	1	1	1	3	2	2	2	1	1	0	0	0	0	0	1	0
1	M102	16	m4	268.29	33	1	2	3	2	2	1	2	2	12.08333333	2	2	2	1	3	1	2	1	2	1	3	2	2	3	1	1	0	0	0	1	0	0	0
1	M102	21	m4	268.29	35	1	2	3	2	4	2	3	2	15.5	2	1	1	1	3	2	2	1	1	1	3	2	2	2	1	1	0	1	0	0	0	0	1	1
1	M204	4	m8	689.48	18	1	1	2	1	3	2	1	1	2.166666667	1	2	2	1	3	3	3	0	2	2	1	1	1	1	0	3	0	1	0	0	0	0	0
1	M204	6	m8	1379.07	45	2	2	2	1	3	2	2	2	1.25	1	1	1	0	3	4	3	0	1	1	2	1	2	2	1	2	0	0	0	0	0	0	0
1	M204	7	m8	1379.07	40	2	2	2	1	4	2	3	2	13.16666667	2	2	2	0	3	4	3	0	2	1	1	1	2	2	1	1	0	0	0	1	0	0	0
1	M204	10	m8	689.48	22	1	1	2	1	3	2	2	2	6.916666667	1	1	1	1	3	4	3	0	2	2	2	1	2	1	0	2	0	1	0	0	0	1	0	0
1	M204	12	m8	1379.07	27	1	2	2	1	3	2	2	2	9.333333333	1	1	1	1	3	4	3	0	2	1	1	1	2	2	1	3	0	1	0	1	0	0	0	0
1	M204	14	m8	689.48	25	1	1	3	2	3	2	3	2	3.833333333	1	2	2	1	3	4	3	0	2	1	1	1	2	1	0	3	0	0	0	1	1	1	0
1	M204	15	m8	689.48	27	1	1	4	2	3	2	1	1	1.75	1	1	1	1	3	3	3	0	2	1	1	1	2	2	1	3	0	0	0	0	0	0	0
1	M204	16	m8	1034.33	44	2	2	3	2	3	2	2	2	24.16666667	2	2	2	1	3	1	1	0	1	1	1	1	2	2	1	2	0	0	0	1	0	0	0
1	M204	20	m8	689.48	24	1	1	2	1	3	2	3	2	9.083333333	1	1	1	1	1	3	2	1	2	2	1	1	2	2	1	2	0	1	0	1	0	0	0
1	M211	1	m8	724.02	44	2	2	2	1	2	1	2	2	28	2	2	2	1	3	2	1	0	2	1	3	2	1	2	1	1	0	0	0	0	0	0	0
1	M211	2	m8	724.02	25	1	1	2	1	3	2	2	2	2.5	1	2	2	1	2	2	3	0	2	1	1	1	2	2	1	1	0	0	0	0	0	0	0
1	M211	3	m8	3619.77	43	2	2	4	2	3	2	1	1	8.416666667	1	2	2	1	2	3	1	0	1	1	2	1	2	2	1	1	0	1	0	0	0	0	0
1	M211	6	m8	1447.82	32	1	2	2	1	2	1	3	2	7.75	1	1	1	1	3	3	3	0	1	1	1	1	1	1	0	1	0	1	0	0	0	0	0	0
1	M211	7	m8	1447.82	39	2	2	2	1	2	1	3	2	8	1	1	1	1	3	3	2	1	2	1	3	2	2	1	0	1	0	0	0	0	0	0	0
1	M211	9	m8	724.02	41	2	2	3	2	2	1	3	2	19.5	2	1	1	1	1	2	1	0	2	1	3	2	2	2	1	1	0	1	0	0	0	0	0	0
1	M211	14	m8	1447.82	28	1	2	2	1	3	2	3	2	11	2	0	1	1	3	1	1	0	1	1	1	1	2	3	1	1	0	1	1	1	0	1	0
1	M211	17	m8	724.02	21	1	1	3	2	2	1	2	2	4.333333333	1	2	2	0	1	2	3	0	2	1	3	2	2	3	1	1	0	0	0	0	0	0	0
1	M211	19	m8	724.02	28	1	1	2	1	2	1	2	2	10.5	2	2	2	0	1	3	2	1	1	1	3	2	2	2	1	1	0	1	1	1	0	0	0	0
1	M221	2	m8	1177.99	35	1	2	2	1	3	2	2	2	17.91666667	2	2	2	1	2	1	1	0	2	3	3	2	1	2	1	1	0	1	0	1	0	1	0
1	M221	3	m8	588.94	31	1	2	4	2	3	2	2	2	1.5	1	2	2	1	1	2	3	0	2	2	1	1	1	3	1	1	0	0	1	1	0	1	0
1	M221	6	m8	588.94	31	1	1	3	2	2	1	2	2	8.166666667	1	2	2	0	3	1	3	0	1	1	3	2	2	2	1	1	0	1	0	1	0	0	0
1	M221	8	m8	588.94	23	1	1	4	2	3	2	2	2	2.083333333	1	2	2	1	3	1	3	0	2	1	1	1	2	2	1	1	0	0	0	1	1	0	0	0
1	M221	10	m8	588.94	18	1	1	2	1	1	1	2	2	0.166666667	1	1	1	0	1	4	3	0	2	2	1	1	1	1	0	2	0	0	0	0	0	0	0	0
1	M221	15	m8	588.94	23	1	1	3	2	2	1	2	2	3.25	1	2	2	0	1	1	2	1	1	2	3	2	2	2	1	2	0	0	1	1	0	0	1	1
1	M221	16	m8	588.94	41	2	2	2	1	2	1	1	1	26.5	2	2	2	1	3	1	2	1	1	1	1	1	2	1	0	1	0	0	1	1	0	1	0
1	M078	1	m3	244.42	24	1	2	1	1	3	2	2	2	6.166666667	1	2	2	1	3	2	3	0	2	1	1	1	2	2	1	2	0	0	0	0	0	0	0
1	M078	3	m3	122.32	28	1	2	2	1	3	2	2	2	9.916666667	1	2	2	1	3	4	3	0	2	1	1	1	1	1	0	1	0	0	0	0	0	0	0	0
1	M078	7	m3	122.32	18	1	1	2	1	2	1	2	2	3.25	1	2	2	1	2	4	3	0	1	2	1	1	1	2	1	3	0	0	0	0	0	0	0
1	M078	8	m3	366.74	19	1	1	2	1	2	1	2	2	0.583333333	1	1	1	0	1	4	3	0	2	3	1	1	2	2	1	2	0	1	0	0	0	0	1	0
1	M078	9	m3	366.74	35	1	2	2	1	2	1	2	2	10.08333333	2	1	1	1	3	2	1	0	2	1	1	1	2	2	1	1	0	0	0	0	0	0	0
1	M078	10	m3	244.42	45	2	2	3	2	2	1	1	1	27.83333333	2	2	2	1	1	3	3	0	2	1	3	2	1	2	1	1	0	0	0	0	1	0	0
1	M078	13	m3	244.42	25	1	2	2	1	4	2	1	1	9.25	1	2	2	1	1	3	2	1	2	1	1	1	2	2	1	3	0	0	0	0	0	1	0
1	M078	16	m3	122.32	22	1	1	3	2	3	2	1	1	2.5	1	2	2	0	2	3	1	0	1	1	1	1	2	2	1	2	0	0	0	1	0	0	0
1	M079	1	m4	231.55	19	1	1	3	2	2	1	1	1	1.25	1	2	2	1	3	1	2	1	1	2	1	1	1	2	1	1	0	1	0	1	0	0	0
1	M079	4	m4	154.33	31	1	2	2	1	3	2	2	2	11	2	2	2	1	2	3	2	1	2	3	1	1	2	2	1	1	0	0	0	1	0	1	0	0
1	M079	6	m4	77.22	22	1	1	4	2	2	1	1	1	0.583333333	1	2	2	1	2	3	2	1	2	2	1	1	2	2	1	2	0	0	0	0	0	1	0
1	M079	7	m4	231.55	19	1	1	2	1	2	1	1	1	2.166666667	1	0	1	1	1	4	2	1	2	3	1	1	2	2	1	1	0	0	0	0	1	1	0
1	M079	8	m4	154.33	35	1	2	2	1	2	1	3	2	3.5	1	1	1	1	3	1	2	1	2	3	1	1	2	2	1	1	0	0	0	0	0	0	0
1	M079	11	m4	154.33	39	2	2	2	1	3	2	3	2	20.08333333	2	0	1	1	3	2	2	1	1	3	2	1	2	2	1	1	0	1	0	0	0	0	0	0
1	M079	13	m4	154.33	33	1	2	3	2	3	2	2	2	14.08333333	2	2	2	1	3	1	2	1	1	3	3	2	2	2	1	3	0	1	0	1	0	1	0
1	M079	17	m4	77.22	18	1	1	2	1	2	1	1	1	2.25	1	2	2	1	1	3	1	0	2	2	2	1	2	2	1	2	0	0	0	1	1	1	0
1	M094	1	m4	82.5	44	2	2	2	1	2	1	1	1	13.16666667	2	2	2	1	3	1	2	1	2	1	1	1	2	1	0	3	0	1	0	0	0	0	0	0
1	M094	4	m4	27.39	25	1	1	3	2	2	1	1	1	13.25	2	2	2	0	2	2	3	0	1	2	3	2	2	1	0	1	0	0	0	0	0	0	0
1	M094	7	m4	55	37	2	2	2	1	4	2	2	2	15.16666667	2	2	2	1	3	2	2	1	1	1	3	2	2	2	1	1	0	0	0	0	0	0	0
1	M094	8	m4	55	36	2	2	2	1	2	1	1	1	17.75	2	1	1	1	3	3	2	1	1	2	2	1	1	2	1	1	0	1	0	0	0	1	0
1	M094	10	m4	55	34	1	2	1	1	1	1	1	1	7.083333333	1	2	2	1	2	1	2	1	2	2	2	1	2	3	1	2	0	0	0	1	0	0	0
1	M094	12	m4	55	38	2	2	3	2	3	2	3	2	4.5	1	1	1	1	2	1	2	1	1	1	3	2	2	3	1	1	0	0	0	0	0	0	0
1	M094	18	m4	27.39	35	1	2	3	2	2	1	2	2	16.75	2	1	1	1	2	3	2	1	2	1	3	2	2	2	1	1	0	1	1	1	0	0	0
1	M094	21	m4	27.39	45	2	2	2	1	3	2	3	2	24	2	2	2	1	2	2	2	1	1	1	3	2	2	2	1	1	0	1	0	0	0	0	0
1	M094	22	m4	55	37	2	2	2	1	1	1	2	2	12.83333333	2	1	1	1	3	1	2	1	1	1	3	2	2	2	1	2	0	0	0	0	0	1	0	0
1	M094	23	m4	27.39	26	1	1	2	1	2	1	2	2	1.083333333	1	1	1	1	2	2	3	0	1	2	2	1	2	3	1	1	0	1	0	1	0	1	0
1	M095	1	m4	206.14	19	1	1	3	2	3	2	2	2	3	1	2	2	1	3	2	3	0	2	1	2	1	2	2	1	1	0	1	1	1	1	1	0
1	M095	4	m4	412.28	28	1	2	4	2	3	2	1	1	6	1	1	1	1	3	2	2	1	2	1	3	2	2	3	1	1	0	0	0	1	0	1	0
1	M095	6	m4	206.14	28	1	1	3	2	4	2	2	2	3.25	1	0	1	1	2	2	2	1	1	2	3	2	1	3	1	1	0	0	0	0	0	0	0
1	M095	7	m4	206.14	23	1	1	2	1	3	2	1	1	6.5	1	1	1	0	3	2	3	0	2	2	1	1	1	2	1	2	0	0	0	0	0	0	0
1	M095	10	m4	206.14	21	1	1	2	1	3	2	3	2	3.166666667	1	1	1	1	3	2	2	1	2	2	1	1	2	2	1	3	0	1	0	1	0	1	0	0
1	M095	11	m4	206.14	24	1	1	3	2	3	2	2	2	3.583333333	1	1	1	0	2	1	3	0	2	2	1	1	2	1	0	2	0	0	0	1	0	1	0
1	M095	13	m4	206.14	25	1	2	2	1	4	2	3	2	0.25	1	1	1	0	3	2	2	1	1	2	2	1	2	2	1	2	0	0	0	0	0	1	0
1	M095	16	m4	412.28	31	1	2	3	2	4	2	3	2	4	1	2	2	1	3	1	2	1	1	1	1	1	2	3	1	1	0	0	0	1	0	0	0
1	M095	17	m4	309.21	42	2	2	3	2	4	2	2	2	0.583333333	1	2	2	1	3	2	2	1	2	1	1	1	1	2	1	1	0	1	1	1	0	0	0
1	M095	18	m4	618.31	19	1	1	2	1	2	1	2	2	1.583333333	1	2	2	0	1	4	2	1	1	1	1	1	2	2	1	1	0	0	0	0	1	1	0
1	M076	2	m3	1831.17	32	1	2	2	1	3	2	2	2	3.75	1	2	2	1	3	1	2	1	2	2	3	2	2	2	1	3	0	0	1	1	0	0	0
1	M076	3	m3	915.53	41	2	2	2	1	4	2	1	1	22.5	2	1	1	0	3	1	2	1	2	1	2	1	2	2	1	2	0	0	0	0	0	0	0
1	M076	4	m3	1831.17	31	1	2	1	1	2	1	2	2	9.916666667	1	0	1	1	1	1	2	1	2	2	3	2	2	2	1	2	0	1	0	1	0	1	0
1	M076	5	m3	915.53	26	1	2	3	2	3	2	3	2	11.83333333	2	0	1	0	3	3	2	1	1	3	2	1	2	2	1	3	0	1	1	1	0	1	1	1
1	M076	6	m3	1831.17	33	1	2	1	1	2	1	2	2	16.08333333	2	0	1	1	3	4	3	0	1	2	2	1	2	2	1	2	0	1	0	0	0	0	0
1	M076	8	m3	1831.17	18	1	1	2	1	3	2	2	2	3	1	2	2	1	2	1	2	1	1	2	1	1	2	2	1	1	0	1	0	0	1	1	0
1	M076	7	m3	1373.35	43	2	2	2	1	2	1	2	2	21.08333333	2	2	2	1	3	1	2	1	1	1	3	2	2	2	1	1	0	0	0	0	0	1	0
1	M076	11	m3	2746.81	19	1	1	2	1	3	2	2	2	0.083333333	1	2	2	1	1	1	3	0	2	1	3	2	1	2	1	1	0	0	0	0	1	1	0
1	M076	12	m3	1831.17	39	2	2	3	2	3	2	2	2	14.41666667	2	0	1	0	2	1	2	1	2	1	3	2	2	2	1	1	0	0	0	0	0	0	0
1	M076	14	m3	915.53	23	1	1	3	2	2	1	1	1	0	1	1	1	1	3	1	2	1	2	2	1	1	2	2	1	2	0	0	0	0	0	0	0
1	M128	1	m5	32.23	35	1	2	3	2	2	1	2	2	12.33333333	2	2	2	1	3	1	3	0	1	1	1	1	1	1	0	2	0	0	0	0	0	0	0	0
1	M128	2	m5	64.35	31	1	2	2	1	3	2	2	2	10.08333333	2	2	2	1	3	4	2	1	2	2	1	1	2	2	1	1	0	0	0	0	0	1	0
1	M128	8	m5	64.35	32	1	1	3	2	3	2	3	2	12.58333333	2	2	2	1	3	1	1	0	1	1	1	1	2	3	1	1	0	0	0	1	1	0	0	0
1	M128	15	m5	64.35	40	2	2	3	2	2	1	1	1	1.166666667	1	2	2	1	3	2	3	0	2	1	3	2	1	3	1	1	0	1	0	0	0	0	0	0
1	M128	16	m5	96.58	26	1	2	4	2	3	2	1	1	16	2	2	2	1	3	4	1	0	2	1	1	1	2	2	1	1	0	0	1	1	0	1	0
1	M128	20	m5	64.35	29	1	1	3	2	3	2	3	2	6.083333333	1	2	2	1	3	1	3	0	2	1	3	2	2	2	1	1	0	0	0	0	0	0	0
1	M128	21	m5	96.58	28	1	2	4	2	2	1	2	2	4.25	1	2	2	0	1	4	2	1	2	1	2	1	1	2	1	1	0	0	1	1	1	0	0
1	M144	7	m5	31.46	34	1	2	3	2	3	2	2	2	15.33333333	2	2	2	1	3	1	3	0	1	1	3	2	1	3	1	1	0	0	0	0	0	1	0	1
1	M144	8	m5	63.03	37	2	2	2	1	2	1	3	2	20.16666667	2	1	1	1	2	1	3	0	1	1	3	2	2	2	1	1	0	0	0	1	1	0	0
1	M144	16	m5	31.46	18	1	1	2	1	2	1	2	2	2.5	1	2	2	0	2	4	3	0	2	1	1	1	2	3	1	1	0	1	0	0	0	1	0
1	M144	4	m5	63.03	40	2	2	2	1	3	2	2	2	16.16666667	2	2	2	1	1	1	2	1	1	1	3	2	2	2	1	2	0	1	0	0	0	0	0
1	M144	17	m5	31.46	28	1	2	2	1	3	2	2	2	9.666666667	1	1	1	1	3	2	2	1	2	1	3	2	2	2	1	1	0	0	0	0	0	1	0
1	M144	19	m5	31.46	35	1	2	3	2	3	2	3	2	12.16666667	2	1	1	1	1	1	2	1	1	1	3	2	1	3	1	1	0	0	0	0	0	0	0
1	M144	14	m5	63.03	42	2	2	3	2	3	2	1	1	17.16666667	2	1	1	1	3	1	2	1	2	1	3	2	2	2	1	1	0	0	0	0	0	0	0
1	M152	8	m6	129.91	39	2	2	1	1	2	1	3	2	22.16666667	2	1	1	1	3	1	2	1	1	1	1	1	1	1	0	2	0	1	0	0	0	0	0
1	M152	9	m6	129.91	29	1	2	2	1	2	1	2	2	10.33333333	2	1	1	1	3	2	2	1	2	1	3	2	2	2	1	1	0	0	0	1	0	0	0
1	M152	6	m6	259.82	36	2	2	2	1	2	1	1	1	20.08333333	2	2	2	1	1	1	2	1	1	2	3	2	2	1	0	1	0	1	0	1	0	0	0
1	M152	3	m6	259.82	41	2	2	2	1	2	1	2	2	17.08333333	2	2	2	1	3	1	2	1	2	2	3	2	2	2	1	3	0	0	0	1	0	0	0
1	M152	11	m6	259.82	28	1	2	2	1	3	2	2	2	11.91666667	2	0	1	0	3	1	2	1	2	1	3	2	2	2	1	1	0	1	1	1	1	1	0	0
1	M152	1	m6	389.73	39	2	2	1	1	3	2	2	2	9.25	1	2	2	1	3	3	2	1	1	2	1	1	2	2	1	3	0	0	0	0	0	0	0
1	M152	10	m6	129.91	38	2	2	2	1	3	2	1	1	14.16666667	2	0	1	1	3	1	1	0	1	2	3	2	2	3	1	1	0	1	0	0	0	0	0
1	M152	16	m6	129.91	40	2	2	2	1	4	2	1	1	23.08333333	2	1	1	1	3	1	2	1	1	1	1	1	2	2	1	2	0	0	0	1	0	0	0
1	M152	17	m6	129.91	42	2	2	2	1	3	2	1	1	27.83333333	2	1	1	1	3	1	2	1	1	1	3	2	2	2	1	2	0	1	0	0	0	0	0
1	M153	3	m6	145.09	40	2	2	2	1	3	2	3	2	5.166666667	1	2	2	1	3	2	2	1	1	1	2	1	2	2	1	1	0	1	0	0	0	0	0	0
1	M153	4	m6	193.49	37	2	2	2	1	3	2	3	2	21.16666667	2	2	2	1	3	1	2	1	2	2	1	1	2	2	1	2	0	0	0	1	0	1	0	0
1	M153	7	m6	193.49	44	2	2	2	1	4	2	3	2	18.08333333	2	2	2	1	1	1	2	1	1	1	2	1	2	2	1	2	0	1	1	1	0	0	0
1	M153	15	m6	193.49	44	2	2	3	2	4	2	1	1	23.16666667	2	2	2	1	3	1	1	0	1	1	3	2	2	3	1	1	0	1	0	1	1	0	0
1	M153	16	m6	96.69	25	1	2	1	1	3	2	2	2	9.666666667	1	2	2	1	1	1	2	1	2	1	1	1	2	2	1	1	0	0	0	0	0	1	0
1	M153	18	m6	193.49	34	1	2	2	1	4	2	3	2	35.25	2	1	1	1	3	2	2	1	1	1	2	1	2	2	1	1	0	1	0	0	0	0	0
1	M153	20	m6	96.69	18	1	1	3	2	1	1	1	1	0	1	1	1	1	1	1	1	0	1	1	1	1	1	3	1	1	0	0	1	1	1	1	0
1	M159	1	m6	130.35	42	2	2	1	1	2	1	1	1	13.08333333	2	1	1	1	3	1	2	1	2	2	1	1	1	1	0	1	0	1	0	0	0	0	0
1	M159	4	m6	65.12	42	2	2	1	1	1	1	1	1	13.41666667	2	2	2	0	3	1	2	1	1	1	3	2	2	1	0	3	0	0	0	1	0	0	0
1	M159	11	m6	65.12	34	1	2	2	1	2	1	3	2	13.16666667	2	2	2	1	3	1	2	1	2	1	1	1	1	2	1	1	0	0	0	0	0	0	0	0
1	M159	13	m6	130.35	42	2	2	2	1	3	2	2	2	16.41666667	2	2	2	1	3	1	2	1	1	1	3	2	2	3	1	1	0	0	0	0	0	0	0
1	M159	16	m6	65.12	40	2	2	2	1	3	2	1	1	21.66666667	2	1	1	1	3	1	2	1	1	1	1	1	2	2	1	1	0	1	1	1	0	0	0	0
1	M159	18	m6	65.12	42	2	2	1	1	3	2	2	2	25.16666667	2	0	1	1	3	1	2	1	2	1	1	1	2	1	0	3	0	0	1	1	0	0	0
1	M159	19	m6	65.12	26	1	1	2	1	3	2	1	1	8.583333333	1	2	2	1	2	1	2	1	2	1	3	2	1	2	1	2	0	1	0	0	0	1	0
1	M160	6	m6	195.69	42	2	2	2	1	3	2	1	1	1.083333333	1	0	1	1	3	2	2	1	2	1	3	2	2	3	1	1	0	0	1	1	0	0	0
1	M160	7	m6	130.46	26	1	2	4	2	3	2	2	2	6.333333333	1	1	1	1	2	1	3	0	2	2	3	2	2	3	1	1	0	0	0	0	0	0	0
1	M160	10	m6	65.23	26	1	2	3	2	2	1	3	2	6.166666667	1	2	2	1	3	2	3	0	1	2	3	2	1	2	1	1	0	1	0	0	0	0	0
1	M160	11	m6	65.23	40	2	2	3	2	3	2	2	2	14	2	2	2	0	2	1	2	1	2	1	3	2	2	2	1	1	0	0	0	0	0	1	0
1	M160	5	m6	65.23	41	2	2	2	1	3	2	3	2	20.25	2	1	1	1	3	1	2	1	2	1	3	2	2	1	0	3	0	0	1	1	0	1	0
1	M160	13	m6	65.23	28	1	1	2	1	3	2	3	2	0.166666667	1	0	1	1	2	4	3	0	2	1	1	1	2	2	1	3	0	1	0	0	1	1	0
1	M160	14	m6	65.23	26	1	2	2	1	3	2	1	1	5.333333333	1	0	1	1	3	2	2	1	1	1	1	1	2	2	1	2	0	1	0	0	0	1	0	0
1	M160	17	m6	65.23	45	2	2	2	1	2	1	3	2	10.08333333	2	0	1	1	3	2	2	1	1	1	3	2	2	2	1	3	0	1	0	0	0	0	0
1	M160	19	m6	65.23	30	1	1	2	1	3	2	3	2	16.83333333	2	2	2	0	1	1	2	1	2	2	1	1	2	2	1	1	0	1	0	0	0	0	0
1	M160	4	m6	65.23	43	2	2	2	1	3	2	1	1	5.416666667	1	2	2	1	3	1	2	1	2	1	2	1	2	2	1	1	0	0	0	1	0	1	0	0
1	M160	21	m6	65.23	22	1	1	3	2	2	1	2	2	4.25	1	1	1	1	1	2	2	1	2	1	1	1	2	2	1	1	0	0	0	1	0	1	0	1
1	M160	22	m6	65.23	43	2	2	3	2	3	2	1	1	19.16666667	2	2	2	1	2	1	2	1	2	2	3	2	2	2	1	1	0	1	0	1	1	0	0
1	M166	1	m6	287.65	45	2	2	1	1	4	2	1	1	27.66666667	2	1	1	1	3	1	2	1	2	1	2	1	1	1	0	1	0	1	0	0	0	0	0
1	M166	2	m6	143.88	41	2	2	3	2	1	1	2	2	15.08333333	2	2	2	1	1	1	2	1	1	1	3	2	2	2	1	3	0	0	1	1	0	0	0	0
1	M166	6	m6	215.71	33	1	1	2	1	2	1	1	1	19.5	2	2	2	1	1	1	2	1	1	1	2	1	2	2	1	2	0	0	0	0	0	0	0
1	M166	8	m6	143.88	45	2	2	1	1	3	2	1	1	0.25	1	0	1	1	3	1	2	1	2	1	3	2	2	1	0	3	0	0	1	1	0	0	0
1	M166	9	m6	143.88	35	1	2	2	1	4	2	1	1	18.08333333	2	2	2	1	1	3	2	1	1	2	2	1	2	2	1	3	0	0	1	1	1	1	0
1	M166	12	m6	143.88	23	1	1	3	2	4	2	2	2	4.5	1	2	2	1	1	3	3	0	2	1	1	1	2	3	1	1	0	0	0	0	1	1	0
1	M166	15	m6	287.65	45	2	2	3	2	2	1	2	2	19	2	1	1	1	2	3	1	0	1	1	1	1	2	3	1	1	1	0	0	0	0	0	0	1
1	M166	16	m6	287.65	35	1	2	2	1	3	2	1	1	18.25	2	1	1	1	3	1	2	1	2	1	3	2	2	1	0	3	0	0	1	1	0	0	0
1	M166	17	m6	143.88	44	2	2	2	1	3	2	1	1	13.83333333	2	1	1	1	3	1	2	1	1	1	3	2	1	1	0	3	0	1	1	1	0	0	0
1	M166	18	m6	287.65	38	2	2	2	1	2	1	1	1	21.08333333	2	1	1	1	3	3	2	1	1	1	3	2	2	2	1	3	0	0	0	0	0	0	0
2	R66	1	r2	226.27	39	2	2	1	1	2	1								3				1	1				2	1	1	0	1	0	0	0	0	0
2	R66	6	r2	1131.35	43	2	2	1	1	1	1								1				1	2				1	0	3	0	1	0	1	1	1	0
2	R66	9	r2	452.43	25	1	1	3	2	2	1								2				2	1				2	1	2	0	0	1	1	0	1	0
2	R66	10	r2	226.27	25	1	1	4	2	1	1								3				2	1				2	1	3	0	0	0	0	0	1	0
2	R66	8	r2	452.43	43	2	2	2	1	2	1								3				2	2				1	0	3	0	1	0	0	0	1	0
2	R66	11	r2	678.7	40	2	2	2	1	2	1								2				1	1				2	1	2	0	0	0	0	0	0	0
2	R66	12	r2	226.27	44	2	2	2	1	1	1								1				1	2				1	0	2	0	1	0	1	0	1	0
2	R66	13	r2	226.27	39	2	2	2	1	1	1								3				1	2				1	0	2	0	0	0	0	0	0	0
2	R66	14	r2	452.43	25	1	2	2	1	3	2								3				2	1				2	1	2	0	0	0	1	0	1	0
2	R66	15	r2	452.43	39	2	2	3	2	2	1								3				2	1				2	1	2	0	0	1	1	0	1	0	0
2	R66	19	r2	678.7	21	1	2	1	1	3	2								1				2	2				1	0	2	0	0	1	1	0	1	0
2	R66	24	r2	678.7	45	2	2	2	1	4	2								3				2	1				1	0	2	0	1	1	1	1	1	0
2	R66	25	r2	452.43	44	2	2	1	1	1	1								3				2	2				1	0	3	0	0	0	0	0	0	0
2	R66	26	r2	226.27	26	1	1	1	1	2	1								3				1	1				2	1	3	0	1	0	0	0	1	0
2	R66	27	r2	452.43	45	2	2	3	2	3	2								3				1	1				1	0	3	0	1	1	1	0	1	0
2	R66	28	r2	452.43	34	1	2	1	1	2	1								3				2	1				1	0	1	0	0	0	0	0	1	0
2	R175	1	r3	362.89	43	2	2	2	1	1	1								3				2	2				2	1	1	0	0	0	0	0	0	0
2	R175	2	r3	181.39	37	2	2	2	1	1	1								3				2	1				1	0	2	0	0	0	0	0	1	0
2	R175	5	r3	181.39	30	1	2	2	1	3	2								3				2	3				1	0	3	0	0	0	0	0	0	0
2	R175	6	r3	362.89	34	1	2	1	1	3	2								3				2	2				1	0	3	0	1	0	0	0	0	0
2	R175	8	r3	181.39	32	1	2	1	1	1	1								3				2	1				1	0	2	0	0	0	1	0	0	0
2	R175	9	r3	181.39	39	2	2	1	1	2	1								1				1	1				3	1	2	0	1	1	1	0	0	0	0
2	R175	10	r3	181.39	33	1	2	2	1	3	2								3				2	3				1	0	3	0	0	0	0	0	1	0
2	R175	12	r3	272.14	40	2	2	2	1	1	1								3				2	2				1	0	1	0	1	0	0	0	1	0
2	R175	13	r3	181.39	34	1	2	2	1	3	2								3				1	2				1	0	3	0	0	1	1	0	1	0
2	R175	14	r3	272.14	44	2	2	1	1	2	1								3				2	1				1	0	3	0	0	0	0	0	0	0	0
2	R175	15	r3	181.39	38	2	2	2	1	1	1								3				1	3				1	0	3	0	0	0	1	0	1	0
2	R175	16	r3	272.14	43	2	2	2	1	2	1								3				2	3				1	0	3	1	1	0	0	0	0	0	1
2	R175	17	r3	181.39	33	1	1	2	1	1	1								3				1	1				2	1	3	0	0	0	1	0	1	0	0
2	R175	18	r3	362.89	41	2	2	2	1	4	2								3				2	1				2	1	1	0	0	1	1	0	1	0
2	R175	20	r3	544.28	31	1	2	2	1	1	1								3				2	1				1	0	3	0	0	0	0	0	1	0
2	R175	22	r3	362.89	43	2	2	2	1	2	1								3				2	1				1	0	3	0	1	0	0	0	1	0
2	R175	23	r3	181.39	42	2	2	2	1	3	2								3				1	1				1	0	1	0	0	0	0	1	1	0
2	R175	24	r3	181.39	28	1	2	3	2	3	2								1				2	2				1	0	3	0	0	0	0	0	0	0	0
2	R175	23	r3	181.39	39	2	2	2	1	3	2								3				1	1				2	1	2	0	0	0	0	0	0	0
2	R566	1	r5	1646.48	29	1	2	2	1	1	1								1				1	2				1	0	1	0	1	0	0	0	1	1	1
2	R566	2	r5	1646.48	45	2	2	2	1	3	2								3				2	1				1	0	2	1	1	0	0	0	0	0	0
2	R566	3	r5	548.79	37	2	1	1	1	1	1								3				1	2				2	1	2	1	0	1	1	1	1	0	0
2	R566	4	r5	823.24	29	1	2	2	1	3	2								3				2	3				2	1	1	0	1	0	0	1	1	0
2	R566	9	r5	548.79	45	2	2	2	1	1	1								3				1	1				2	1	1	0	0	0	1	1	1	0
2	R566	13	r5	1097.58	29	1	1	3	2	3	2								1				1	1				1	0	1	0	1	1	1	1	1	0
2	R566	14	r5	1646.48	40	2	2	1	1	1	1								3				2	1				1	0	1	0	1	0	0	0	1	0
2	R566	16	r5	1097.58	44	2	2	1	1	2	1								3				2	1				1	0	2	0	1	0	0	0	1	0
2	R566	18	r5	548.79	30	1	2	2	1	2	1								3				2	2				1	0	3	0	0	0	0	0	1	0	0
2	R566	19	r5	823.24	45	2	2	2	1	3	2								3				2	2				2	1	1	0	0	0	0	0	1	0	0
2	R566	21	r5	1097.58	45	2	2	2	1	3	2								3				2	3				3	1	1	0	0	0	1	0	1	0
2	R566	22	r5	2195.27	44	2	2	2	1	3	2								3				2	1				1	0	3	0	0	0	0	0	0	0
2	R566	26	r5	1646.48	36	2	2	2	1	1	1								2				1	2				1	0	3	0	0	0	1	0	1	0
2	R566	27	r5	1097.58	44	2	2	2	1	2	1								1				2	2				1	0	3	0	1	0	1	0	0	0
2	R736	5	r6	842.27	42	2	2	2	1	2	1								3				2	2				1	0	2	0	1	1	1	0	1	0	0
2	R736	6	r6	842.27	18	1	1	3	2	2	1								2				1	1				2	1	1	0	0	0	0	0	0	0
2	R736	7	r6	631.62	43	2	2	1	1	1	1								3				2	2				2	1	2	0	0	0	0	0	0	0
2	R736	8	r6	842.27	31	1	2	2	1	2	1								3				2	2				1	0	3	0	1	0	0	1	1	0
2	R736	9	r6	421.08	18	1	1	3	2	2	1								3				1	1				2	1	1	0	0	0	0	0	0	0
2	R736	10	r6	1684.43	45	2	2	2	1	1	1								1				2	1				1	0	3	0	1	0	1	0	1	0	0
2	R736	11	r6	1684.43	41	2	2	2	1	1	1								3				2	1				1	0	1	0	0	0	0	0	0	0
2	R736	12	r6	631.62	42	2	2	2	1	1	1								3				1	2				2	1	3	0	1	0	0	0	1	0
2	R736	13	r6	842.27	43	2	2	4	2	2	1								3				1	3				1	0	3	0	0	0	1	1	1	1	0
2	R736	14	r6	421.08	26	1	2	3	2	3	2								3				2	2				1	0	2	0	1	0	1	0	0	0
2	R736	16	r6	421.08	45	2	1	2	1	1	1								3				2	1				2	1	1	0	1	0	0	0	0	0
2	R736	17	r6	1684.43	45	2	2	3	2	1	1								3				2	2				1	0	2	0	1	0	0	0	1	0
2	R736	18	r6	421.08	38	2	2	2	1	3	2								1				2	2				2	1	3	0	0	1	1	0	1	0
2	R736	19	r6	1263.24	44	2	2	2	1	1	1								3				1	2				1	0	3	0	0	0	0	0	0	0
2	R736	21	r6	1052.81	45	2	2	2	1	3	2								3				2	1				1	0	3	0	1	1	1	1	1	0
2	R736	25	r6	1263.24	18	1	1	3	2	2	1								3				2	2				1	0	2	0	0	0	0	0	0	0
2	R736	26	r6	1052.81	45	2	2	2	1	2	1								3				2	2				1	0	3	0	1	1	1	0	0	0
2	R736	27	r6	2105.51	44	2	2	3	2	4	2								3				1	2				2	1	1	0	0	1	1	1	1	0
2	R349	2	r4	1001.88	43	2	2	3	2	2	1								2				1	2				1	0	3	0	0	1	1	1	1	0
2	R349	3	r4	751.41	43	2	2	2	1	3	2								3				2	2				2	1	2	0	1	1	1	1	1	0
2	R349	4	r4	500.94	45	2	2	2	1	2	1								3				1	2				1	0	3	0	1	0	1	0	1	0
2	R349	5	r4	250.47	31	1	2	3	2	4	2								1				2	2				1	0	1	0	0	0	0	0	0	0
2	R349	9	r4	250.47	44	2	2	4	2	1	1								2				1	1				2	1	1	0	0	0	0	0	1	1	0
2	R349	11	r4	500.94	45	2	2	4	2	2	1								1				2	2				2	1	2	0	0	0	0	0	0	0
2	R349	12	r4	500.94	39	2	2	1	1	2	1								1				2	1				2	1	2	0	1	0	1	0	1	0	0
2	R349	8	r4	250.47	35	1	2	2	1	2	1								3				2	3				1	0	3	0	1	0	0	0	1	1	1
2	R349	13	r4	1001.88	44	2	2	1	1	3	2								3				2	2				1	0	3	0	1	0	0	0	0	0
2	R349	16	r4	1001.88	38	2	1	2	1	3	2								3				2	2				1	0	2	0	1	0	0	1	1	0
2	R349	18	r4	500.94	37	2	1	2	1	3	2								2				2	3				1	0	2	0	0	0	1	0	1	0
2	R349	17	r4	250.47	40	2	2	1	1	1	1								3				2	1				2	1	2	0	0	1	1	0	1	0
2	R349	19	r4	500.94	31	1	2	3	2	3	2								3				2	2				1	0	3	0	1	0	0	0	1	0
2	R349	20	r4	751.41	40	2	1	2	1	1	1								3				1	3				1	0	3	0	1	0	0	0	1	0
2	R349	22	r4	250.47	41	2	2	2	1	2	1								1				1	1				2	1	3	0	0	0	0	0	1	0
2	R349	27	r4	375.65	29	1	2	1	1	2	1								2				2	1				2	1	1	0	0	0	0	0	0	0
2	R924	3	r2	126.06	31	1	2	2	1	4	2								1				2	1				2	1	2	1	0	1	1	1	1	0	0
2	R924	6	r2	126.06	21	1	1	3	2	4	2								3				2	3				1	0	3	0	1	0	0	0	0	0
2	R924	12	r2	126.06	38	2	2	2	1	3	2								3				1	2				1	0	1	1	1	0	1	1	1	1	0
2	R924	15	r2	126.06	44	2	1	1	1	1	1								3				1	1				3	1	1	0	0	0	0	0	0	0	0
2	R924	16	r2	126.06	42	2	2	2	1	3	2								3				1	2				1	0	3	0	1	0	1	0	1	0
2	R924	17	r2	378.29	40	2	2	2	1	2	1								3				2	1				1	0	3	0	0	0	1	1	1	0
2	R924	20	r2	252.23	44	2	2	2	1	1	1								3				2	1				1	0	3	0	1	0	0	0	0	0
2	R924	21	r2	126.06	29	1	2	3	2	3	2								1				1	2				2	1	1	0	0	0	1	0	1	0
2	R924	18	r2	252.23	41	2	2	2	1	2	1								3				2	1				1	0	3	0	0	0	0	0	0	0
2	R924	10	r2	252.23	35	1	2	2	1	3	2								3				2	1				1	0	3	0	1	1	1	0	1	0	1
2	R924	24	r2	252.23	37	2	2	2	1	1	1								3				2	1				1	0	3	0	0	0	0	0	0	0
2	R924	25	r2	126.06	23	1	1	3	2	2	1								3				2	1				3	1	1	0	0	0	0	1	1	0	0
2	R924	26	r2	252.23	38	2	2	1	1	2	1								3				2	1				1	0	2	0	0	1	1	1	1	0
2	R924	29	r2	126.06	27	1	1	2	1	2	1								1				2	2				1	0	3	0	1	0	1	1	1	0
2	R104	6	r3	857.78	40	2	2	2	1	3	2								3				2	2				1	0	3	0	1	1	1	0	1	0
2	R104	8	r3	857.78	36	2	2	1	1	3	2								3				2	1				3	1	1	0	1	1	1	0	1	0
2	R104	11	r3	1715.56	41	2	2	2	1	2	1								3				2	1				2	1	1	0	1	1	1	0	1	0
2	R104	12	r3	428.89	39	2	2	3	2	2	1								3				1	1				1	0	2	0	1	1	1	0	1	0
2	R104	17	r3	1286.67	26	1	2	2	1	4	2								3				2	2				2	1	1	0	1	0	0	0	1	0
2	R104	18	r3	428.89	40	2	2	1	1	3	2								2				1	1				2	1	2	0	0	0	0	0	1	0	0
2	R104	19	r3	428.89	38	2	2	2	1	2	1								2				1	1				2	1	1	0	0	1	1	1	1	0	1
2	R104	20	r3	428.89	29	1	1	3	2	1	1								3				2	3				2	1	1	0	0	0	0	0	0	0	0
2	R104	22	r3	428.89	44	2	2	2	1	3	2								3				2	1				2	1	1	0	0	1	1	1	0	0
2	R104	23	r3	428.89	28	1	2	2	1	3	2								3				2	2				2	1	1	0	0	1	1	1	0	0
2	R104	28	r3	428.89	38	2	2	2	1	2	1								2				1	3				2	1	1	0	0	1	1	1	1	0	0
2	R117	4	r4	350.57	41	2	2	2	1	2	1								3				2	1				2	1	1	0	0	0	0	0	0	0
2	R117	5	r4	116.93	45	2	1	2	1	3	2								3				1	1				1	0	2	0	1	0	0	0	0	0
2	R117	10	r4	350.57	40	2	2	2	1	2	1								3				2	1				1	0	3	0	1	0	0	0	0	0	0
2	R117	12	r4	233.64	38	2	2	3	2	2	1								3				2	1				1	0	3	0	0	1	1	1	1	0
2	R117	16	r4	116.93	45	2	2	2	1	3	2								3				1	2				1	0	3	0	0	1	1	1	1	0
2	R117	17	r4	116.93	44	2	2	2	1	1	1								3				2	1				1	0	3	0	1	0	0	0	0	0
2	R117	18	r4	233.64	44	2	2	2	1	1	1								3				2	2				1	0	3	0	0	0	1	0	0	0	0
2	R117	19	r4	233.64	45	2	2	2	1	3	2								3				1	1				1	0	3	0	1	1	1	1	1	0
2	R117	22	r4	116.93	39	2	1	1	1	1	1								3				2	1				1	0	3	0	1	1	1	0	0	0	0
2	R117	24	r4	350.57	30	1	2	3	2	3	2								3				2	1				1	0	2	0	1	1	1	1	1	0
2	R117	28	r4	116.93	42	2	2	2	1	1	1								3				2	1				1	0	3	0	1	0	0	0	0	0
2	R117	30	r4	233.64	19	1	1	3	2	4	2								1				2	1				3	1	1	0	0	0	0	0	0	0
2	R117	31	r4	233.64	40	2	2	2	1	2	1								3				1	2				1	0	3	0	1	1	1	0	0	0
2	R117	32	r4	233.64	39	2	2	1	1	3	2								3				1	1				2	1	3	0	1	0	0	0	0	0
2	R117	33	r4	350.57	43	2	2	2	1	2	1								3				1	3				2	1	3	0	0	1	1	0	0	0
2	R143	1	r4	113.52	37	2	2	3	2	2	1								3				2	1				2	1	1	0	1	1	1	0	0	0
2	R143	4	r4	454.19	45	2	2	2	1	1	1								3				2	2				2	1	3	1	1	1	1	0	0	0	0
2	R143	5	r4	227.04	18	1	1	3	2	2	1								3				2	1				2	1	2	0	0	0	0	0	0	0
2	R143	9	r4	340.67	18	1	1	3	2	2	1								1				2	1				3	1	1	0	0	0	0	0	0	0
2	R143	10	r4	113.52	41	2	2	2	1	2	1								3				1	1				1	0	1	0	0	1	1	1	0	0
2	R143	12	r4	454.19	45	2	2	3	2	1	1								3				1	1				1	0	3	0	0	0	0	0	0	0
2	R143	15	r4	340.67	44	2	2	2	1	2	1								1				2	1				1	0	2	0	0	1	1	1	0	0	0
2	R143	18	r4	340.67	44	2	2	1	1	1	1								1				2	1				1	0	3	0	0	0	1	0	1	0	0
2	R143	20	r4	340.67	18	1	1	3	2	2	1								3				2	1				1	0	1	0	0	0	0	0	1	0	0
2	R143	22	r4	340.67	40	2	2	2	1	2	1								3				2	1				2	1	3	0	1	0	0	0	0	0
2	R143	24	r4	227.04	31	1	2	2	1	2	1								3				1	2				1	0	1	0	0	0	1	0	1	0
2	R143	25	r4	340.67	39	2	2	2	1	2	1								3				2	2				1	0	3	0	0	1	1	0	0	0
2	R143	27	r4	227.04	34	1	2	1	1	3	2								2				2	1				1	0	1	0	0	0	0	0	0	1	0
2	R143	28	r4	340.67	18	1	1	3	2	2	1								1				2	1				2	1	2	0	0	0	0	0	0	0
2	R168	2	r5	460.24	35	1	2	2	1	3	2								1				1	1				2	1	2	0	1	1	1	0	1	0	0
2	R168	9	r5	230.12	35	1	2	2	1	3	2								3				1	2				1	0	3	0	1	1	1	1	0	0
2	R168	10	r5	230.12	25	1	1	2	1	3	2								3				2	1				1	0	2	0	0	0	1	1	1	0
2	R168	11	r5	690.36	20	1	1	3	2	3	2								3				2	2				1	0	3	0	0	0	0	0	0	0
2	R168	12	r5	690.36	38	2	2	1	1	2	1								3				2	3				1	0	3	0	1	0	1	0	0	0
2	R168	15	r5	460.24	38	2	2	1	1	1	1								3				2	1				2	1	2	0	1	0	0	0	0	0
2	R168	16	r5	460.24	36	2	2	1	1	2	1								3				2	1				1	0	3	0	0	0	0	0	0	0
2	R168	19	r5	920.48	42	2	2	2	1	2	1								3				2	1				1	0	3	0	0	0	1	1	1	0
2	R168	21	r5	460.24	29	1	2	2	1	1	1								3				2	2				1	0	1	0	0	0	0	0	0	0
2	R168	22	r5	230.12	20	1	1	2	1	2	1								3				1	3				1	0	1	0	1	1	1	1	1	0	0
2	R168	26	r5	690.36	45	2	2	2	1	2	1								3				2	1				1	0	1	0	1	1	1	1	0	0	0
2	R168	27	r5	460.24	43	2	2	2	1	1	1								3				2	2				1	0	3	0	0	0	0	0	1	0	1
2	R168	29	r5	460.24	38	2	2	2	1	3	2								3				2	2				1	0	3	0	1	1	1	1	1	0
2	R168	34	r5	460.24	43	2	2	3	2	2	1								3				1	2				1	0	3	0	1	0	0	0	1	1	1
2	R210	4	r4	381.7	29	1	2	4	2	3	2								2				2	3				2	1	3	0	0	0	0	0	1	0
2	R210	6	r4	763.4	41	2	2	2	1	2	1								3				1	2				1	0	3	0	0	0	0	0	0	0
2	R210	7	r4	763.4	19	1	1	3	2	2	1								3				2	1				1	0	1	0	0	0	0	0	0	0
2	R210	12	r4	190.85	41	2	2	1	1	2	1								3				1	1				1	0	3	0	0	0	0	0	1	0
2	R210	13	r4	381.7	40	2	2	3	2	1	1								3				2	1				1	0	3	0	0	1	1	0	0	0
2	R210	15	r4	190.85	45	2	2	2	1	1	1								3				1	2				1	0	1	0	0	1	1	0	1	0
2	R210	19	r4	381.7	37	2	2	2	1	4	2								3				2	2				2	1	3	0	0	0	1	0	0	0
2	R210	23	r4	381.7	42	2	2	3	2	3	2								3				1	3				1	0	3	0	0	0	0	0	0	0
2	R210	22	r4	381.7	45	2	2	3	2	2	1								3				2	1				2	1	3	0	0	1	1	1	1	0
2	R210	21	r4	381.7	40	2	2	3	2	3	2								3				1	1				3	1	1	0	0	0	0	0	0	0
2	R210	24	r4	381.7	26	1	2	3	2	4	2								1				1	3				2	1	3	0	0	0	0	0	1	0
2	R210	28	r4	381.7	38	2	2	2	1	3	2								3				2	1				2	1	1	0	0	0	1	1	1	0
2	R210	31	r4	381.7	41	2	2	3	2	4	2								3				1	1				1	0	1	0	0	0	0	0	0	0	0
2	R210	32	r4	190.85	44	2	2	2	1	3	2								3				1	1				1	0	3	0	0	1	1	0	0	0
2	R210	34	r4	572.44	44	2	2	3	2	4	2								1				1	1				1	0	3	0	0	0	1	0	1	0	0
2	R228	4	r5	562.98	37	2	2	2	1	4	2								3				1	1				1	0	3	0	0	0	0	0	0	0
2	R228	5	r5	562.98	37	2	2	2	1	3	2								2				2	1				2	1	2	0	0	0	1	0	1	0
2	R228	9	r5	1125.85	45	2	2	2	1	2	1								3				2	1				1	0	1	0	0	0	0	0	0	0
2	R228	10	r5	562.98	39	2	2	3	2	3	2								3				2	3				1	0	1	0	0	0	0	0	0	0	0
2	R228	13	r5	281.38	41	2	2	3	2	3	2								1				2	1				2	1	1	0	1	1	1	0	0	0
2	R228	14	r5	1407.34	44	2	2	1	1	1	1								3				2	1				1	0	1	0	1	1	1	1	0	0
2	R228	15	r5	844.36	41	2	2	2	1	3	2								3				1	1				1	0	2	0	1	1	1	1	1	0
2	R228	16	r5	562.98	36	2	2	1	1	2	1								3				2	1				1	0	3	0	0	0	1	0	0	0
2	R228	17	r5	281.38	33	1	2	3	2	1	1								3				2	2				1	0	2	0	1	0	0	0	0	0
2	R228	18	r5	422.29	41	2	2	2	1	2	1								3				1	1				2	1	3	0	0	1	1	1	1	0
2	R228	19	r5	562.98	41	2	2	2	1	3	2								3				1	2				2	1	2	0	1	1	1	1	1	0	1
2	R228	23	r5	562.98	40	2	2	4	2	3	2								2				1	3				2	1	1	0	0	0	1	0	0	0
2	R228	24	r5	281.38	43	2	2	1	1	1	1								3				2	1				3	1	1	0	0	0	0	1	1	0
2	R228	27	r5	281.38	39	2	2	2	1	1	1								3				1	2				1	0	2	1	0	1	1	0	1	0	0
2	R228	29	r5	562.98	31	1	2	2	1	1	1								3				2	1				1	0	3	0	0	0	1	0	0	0
2	R228	30	r5	1125.85	44	2	2	2	1	3	2								3				2	1				2	1	3	0	1	0	1	0	1	0
2	R249	1	r6	507.87	42	2	2	2	1	4	2								3				1	1				1	0	3	0	1	1	1	0	1	0
2	R249	3	r6	253.88	26	1	2	1	1	4	2								3				2	2				1	0	3	0	1	1	1	0	1	0	0
2	R249	6	r6	253.88	31	1	2	2	1	2	1								3				2	3				2	1	1	0	1	0	0	0	0	0
2	R249	7	r6	253.88	21	1	1	2	1	2	1								3				1	2				1	0	2	0	0	0	0	0	0	0
2	R249	11	r6	253.88	20	1	1	2	1	3	2								2				2	2				1	0	3	0	1	0	1	1	1	0	0
2	R249	14	r6	507.87	24	1	2	2	1	3	2								1				2	1				1	0	3	0	1	0	0	0	1	0
2	R249	15	r6	253.88	21	1	1	3	2	3	2								2				2	1				2	1	1	0	0	0	0	0	0	0
2	R249	17	r6	507.87	26	1	2	2	1	3	2								3				2	1				1	0	3	0	0	1	1	0	0	0
2	R249	21	r6	507.87	36	2	2	2	1	3	2								1				2	1				2	1	1	0	0	0	0	0	1	1	0
2	R249	22	r6	253.88	35	1	2	3	2	4	2								3				2	2				3	1	1	0	1	0	1	0	1	0
2	R249	23	r6	253.88	38	2	2	1	1	1	1								3				1	1				1	0	2	0	1	1	1	0	1	0
2	R249	24	r6	1015.63	25	1	2	3	2	4	2								2				2	2				1	0	3	0	1	1	1	0	1	0
2	R249	25	r6	507.87	37	2	2	2	1	2	1								2				1	2				3	1	2	0	0	0	0	1	0	0	0
2	R192	1	r3	279.4	38	2	2	2	1	1	1								1				2	2				1	0	1	0	0	0	0	0	0	0
2	R192	3	r3	139.7	19	1	1	4	2	2	1								2				1	1				2	1	1	0	0	0	0	0	0	0	0
2	R192	12	r3	139.7	18	1	1	2	1	1	1								1				2	1				1	0	1	1	0	0	0	0	0	0	0
2	R192	13	r3	279.4	35	1	2	3	2	3	2								3				2	3				2	1	3	0	0	0	1	0	1	0
2	R192	14	r3	419.1	41	2	2	1	1	2	1								3				2	1				1	0	3	0	0	1	1	0	0	0
2	R192	18	r3	279.4	23	1	1	4	2	3	2								3				2	1				1	0	2	0	0	0	1	1	0	0
2	R192	19	r3	139.7	18	1	1	2	1	2	1								3				1	2				3	1	1	0	0	0	0	0	0	0
2	R192	21	r3	279.4	45	2	2	2	1	2	1								3				1	1				1	0	3	1	0	0	0	0	0	0	0
2	R192	27	r3	558.8	18	1	1	3	2	2	1								2				2	2				2	1	2	0	0	1	1	0	1	0
2	R192	29	r3	279.4	35	1	2	2	1	3	2								3				2	1				1	0	3	0	0	1	1	0	1	0	0
2	R196	3	r3	139.48	27	1	2	2	1	4	2								3				2	1				1	0	2	0	1	0	0	0	1	0
2	R196	4	r3	557.92	44	2	2	3	2	2	1								3				1	1				1	0	3	0	1	0	0	0	0	0
2	R196	5	r3	209.22	18	1	1	2	1	1	1								3				2	2				1	0	3	0	0	0	0	0	1	0
2	R196	6	r3	418.55	45	2	2	3	2	3	2								3				1	1				2	1	3	0	1	1	1	0	0	0
2	R196	8	r3	418.55	39	2	2	2	1	2	1								3				2	2				1	0	2	0	0	1	1	1	1	0	0
2	R196	13	r3	278.96	30	1	2	2	1	3	2								3				2	2				1	0	3	0	0	1	1	0	0	0
2	R196	15	r3	278.96	29	1	2	2	1	3	2								2				2	2				1	0	3	0	1	0	1	1	1	0
2	R196	17	r3	418.55	44	2	2	2	1	2	1								3				1	2				1	0	2	0	1	0	1	1	1	0
2	R196	18	r3	557.92	42	2	2	2	1	2	1								3				1	1				1	0	3	0	1	0	1	0	1	0
2	R196	19	r3	139.48	37	2	2	4	2	3	2								2				2	2				2	1	3	0	0	0	0	0	0	0
2	R196	20	r3	418.55	44	2	2	3	2	4	2								1				1	1				2	1	1	0	0	1	1	1	0	0
2	R196	23	r3	278.96	31	1	2	2	1	1	1								3				2	2				1	0	3	0	1	1	1	1	1	0
2	R196	24	r3	139.48	25	1	1	2	1	4	2								2				1	1				1	0	3	0	1	0	0	0	1	0
2	R196	25	r3	418.55	19	1	1	3	2	2	1								3				2	3				1	0	3	0	0	0	0	0	1	0	1
2	R196	26	r3	278.96	30	1	2	2	1	2	1								3				2	2				1	0	2	0	0	0	0	0	0	0
2	R196	27	r3	139.48	25	1	1	4	2	4	2								1				1	1				2	1	1	0	0	0	1	1	1	0
2	R196	29	r3	557.92	45	2	2	1	1	2	1								3				1	1				2	1	3	0	0	0	0	0	0	0
2	R196	31	r3	278.96	33	1	2	2	1	2	1								3				2	1				1	0	3	0	0	0	0	0	0	0
2	R196	34	r3	278.96	41	2	2	2	1	1	1								1				2	1				3	1	1	0	0	0	1	0	1	0
2	R196	35	r3	278.96	27	1	2	2	1	4	2								3				2	2				1	0	3	0	1	1	1	0	1	0
2	R293	1	r4	297.66	41	2	2	1	1	1	1								3				2	1				1	0	3	0	0	1	1	0	1	0
2	R293	2	r4	297.66	41	2	2	1	1	2	1								1				2	2				1	0	3	0	0	0	0	0	0	0
2	R293	7	r4	595.54	42	2	2	3	2	2	1								2				1	2				1	0	2	0	1	1	1	1	0	0
2	R293	8	r4	595.54	41	2	2	2	1	3	2								3				1	3				1	0	3	0	0	0	1	0	1	0
2	R293	10	r4	297.66	41	2	2	3	2	1	1								3				2	1				2	1	1	0	0	0	0	0	1	0
2	R293	11	r4	595.54	40	2	2	1	1	1	1								2				2	3				2	1	3	0	0	0	1	1	1	0
2	R293	14	r4	297.66	34	1	2	2	1	3	2								1				2	2				2	1	3	1	0	0	1	1	1	0	0
2	R293	16	r4	297.66	21	1	1	1	1	1	1								1				1	1				1	0	3	1	0	0	0	1	1	1	0
2	R293	18	r4	595.54	37	2	2	2	1	3	2								1				1	1				1	0	3	0	1	1	1	1	1	0	1
2	R293	21	r4	595.54	43	2	2	2	1	1	1								1				2	2				1	0	2	0	1	1	1	1	0	0
2	R293	22	r4	595.54	44	2	2	2	1	2	1								3				1	1				1	0	3	0	0	1	1	0	0	0
2	R293	23	r4	595.54	44	2	2	1	1	2	1								2				2	2				1	0	3	0	0	1	1	0	0	0
2	R293	25	r4	1191.08	40	2	2	2	1	1	1								3				1	1				3	1	2	0	0	0	0	0	0	0
2	R310	1	r5	475.42	43	2	2	2	1	3	2								3				2	2				1	0	3	0	0	0	1	1	1	0	0
2	R310	2	r5	1426.15	35	1	2	2	1	2	1								3				2	3				1	0	3	0	1	1	1	0	1	0
2	R310	4	r5	950.73	32	1	2	2	1	2	1								3				2	2				1	0	3	0	1	1	1	0	0	0
2	R310	5	r5	950.73	45	2	2	2	1	4	2								2				2	3				1	0	3	0	1	0	0	0	0	0
2	R310	8	r5	950.73	44	2	2	2	1	2	1								3				1	1				2	1	3	0	0	1	1	1	0	0
2	R310	14	r5	1426.15	44	2	2	2	1	3	2								3				1	1				1	0	3	0	0	0	0	0	0	0
2	R310	17	r5	950.73	40	2	2	2	1	3	2								3				2	2				1	0	3	0	1	1	1	1	0	0
2	R334	2	r6	279.29	45	2	2	2	1	1	1								3				2	2				1	0	3	0	0	0	0	0	0	0
2	R334	3	r6	372.46	45	2	2	2	1	3	2								3				2	1				2	1	2	1	0	0	1	0	0	0	0
2	R334	4	r6	186.23	42	2	2	1	1	1	1								2				2	1				1	0	3	0	0	0	0	0	0	0
2	R334	5	r6	186.23	18	1	1	2	1	4	2								3				1	1				1	0	3	0	0	0	0	0	1	0	0
2	R334	7	r6	279.29	26	1	2	2	1	1	1								3				2	1				2	1	1	1	0	1	1	0	1	0	0
2	R334	11	r6	372.46	39	2	2	1	1	3	2								3				1	2				2	1	2	0	1	0	0	0	0	0
2	R334	14	r6	186.23	41	2	2	2	1	2	1								3				2	1				2	1	3	0	0	0	0	0	0	0
2	R334	15	r6	186.23	34	1	2	2	1	3	2								3				1	1				1	0	2	1	0	1	1	0	1	0	0
2	R334	18	r6	372.46	32	1	2	2	1	4	2								3				1	3				1	0	2	0	0	1	1	1	1	0	0
2	R334	19	r6	186.23	20	1	1	2	1	4	2								1				2	2				1	0	1	0	1	1	1	0	0	0
2	R334	20	r6	186.23	26	1	2	2	1	3	2								1				2	2				1	0	1	0	1	0	0	0	0	0
2	R334	27	r6	372.46	21	1	1	2	1	2	1								3				2	1				2	1	1	0	0	0	1	0	1	1	0
2	R334	30	r6	186.23	45	2	2	1	1	4	2								3				2	1				1	0	3	0	0	0	0	0	0	0
2	R334	44	r6	186.23	30	1	2	2	1	4	2								2				2	1				1	0	3	0	0	1	1	1	1	0	1
2	R334	33	r6	372.46	26	1	2	4	2	2	1								3				1	2				1	0	3	0	0	0	1	0	0	0
2	R334	39	r6	558.69	41	2	2	1	1	2	1								3				2	1				1	0	3	0	1	1	1	0	0	0
2	R334	40	r6	372.46	35	1	2	2	1	2	1								3				1	3				1	0	2	0	0	0	1	0	0	0
2	R334	41	r6	372.46	24	1	2	2	1	3	2								3				1	2				1	0	1	0	0	0	0	1	1	0
2	R334	42	r6	372.46	37	2	2	2	1	2	1								2				2	2				1	0	3	0	0	0	0	0	0	0	0
2	R334	43	r6	372.46	40	2	2	2	1	1	1								2				2	2				2	1	2	0	0	0	1	1	1	0	0
2	R265	2	r2	408.32	23	1	1	1	1	1	1								1				2	2				1	0	2	0	0	1	1	1	0	0
2	R265	3	r2	612.48	42	2	2	2	1	1	1								3				2	2				1	0	3	0	1	0	0	0	0	0
2	R265	4	r2	204.16	38	2	2	2	1	1	1								3				1	2				1	0	3	0	0	1	1	0	0	0
2	R265	8	r2	306.24	40	2	2	2	1	2	1								2				1	1				1	0	2	0	0	0	0	0	0	0	0
2	R265	9	r2	816.75	43	2	2	2	1	1	1								3				2	1				1	0	3	0	0	1	1	0	0	0
2	R265	11	r2	408.32	36	2	2	2	1	3	2								2				2	1				2	1	1	0	0	0	1	0	0	0
2	R265	12	r2	204.16	29	1	2	2	1	1	1								2				2	1				1	0	2	0	1	0	1	0	0	0
2	R265	13	r2	204.16	37	2	2	2	1	3	2								3				2	1				2	1	2	0	1	0	0	0	0	0
2	R265	14	r2	306.24	43	2	2	2	1	1	1								2				1	1				2	1	3	0	0	0	1	0	0	0
2	R265	15	r2	306.24	30	1	2	2	1	3	2								3				2	2				1	0	3	0	1	0	0	0	0	0
2	R265	17	r2	408.32	40	2	2	2	1	1	1								1				2	1				1	0	3	0	0	0	0	0	1	0
2	R265	23	r2	612.48	38	2	2	2	1	1	1								2				2	1				2	1	3	0	0	0	0	0	0	0
2	R285	2	r3	261.8	30	1	2	2	1	2	1								3				2	2				2	1	1	0	0	1	1	1	0	1	1
2	R285	3	r3	130.9	26	1	2	1	1	4	2								3				2	2				1	0	3	0	0	0	0	0	0	0
2	R285	4	r3	261.8	33	1	2	2	1	3	2								3				2	1				2	1	1	0	0	1	1	1	1	0
2	R285	5	r3	654.39	45	2	2	2	1	1	1								3				2	3				1	0	3	0	1	1	1	0	1	0
2	R285	8	r3	261.8	34	1	2	2	1	3	2								1				2	2				1	0	2	0	0	0	0	0	0	0
2	R285	9	r3	261.8	28	1	1	2	1	3	2								1				1	3				2	1	3	0	1	0	0	1	1	1	0
2	R285	14	r3	130.9	19	1	1	3	2	4	2								2				2	3				1	0	3	0	1	0	0	0	0	0
2	R285	16	r3	130.9	25	1	2	3	2	3	2								1				2	3				1	0	3	0	1	0	1	0	0	0
2	R285	17	r3	261.8	30	1	2	3	2	2	1								3				2	2				2	1	1	0	1	0	0	0	0	0
2	R285	20	r3	196.35	42	2	2	1	1	2	1								3				1	2				2	1	1	0	1	0	0	0	0	0
2	R285	15	r3	130.9	40	2	2	1	1	2	1								3				2	1				1	0	3	0	0	1	1	1	1	0	0
2	R285	22	r3	261.8	31	1	2	2	1	4	2								1				2	1				1	0	2	0	1	1	1	0	0	0	0
2	R285	25	r3	261.8	35	1	2	2	1	3	2								1				2	2				2	1	2	0	1	1	1	0	1	0
2	R285	26	r3	130.9	40	2	2	1	1	1	1								3				1	1				2	1	3	0	1	0	1	1	1	0
2	R285	27	r3	130.9	24	1	2	3	2	3	2								2				2	2				2	1	3	0	0	0	0	0	1	0
2	R285	28	r3	130.9	32	1	2	2	1	2	1								2				2	2				1	0	2	0	0	1	1	1	0	0
2	R285	30	r3	261.8	29	1	2	2	1	3	2								3				2	1				2	1	3	0	0	0	0	0	1	0
2	R285	31	r3	261.8	30	1	2	3	2	4	2								1				1	3				2	1	3	0	0	0	0	0	0	0
2	R365	1	r3	381.15	30	1	2	2	1	2	1								3				2	3				1	0	3	0	1	0	1	0	1	0
2	R365	7	r3	190.63	36	2	2	2	1	3	2								3				1	1				1	0	3	0	1	0	1	0	0	1	1
2	R365	6	r3	381.15	24	1	2	2	1	1	1								3				2	2				1	0	3	0	0	0	0	0	1	0
2	R365	10	r3	190.63	25	1	2	2	1	2	1								2				2	2				2	1	3	0	1	0	0	0	1	0
2	R365	16	r3	571.78	45	2	2	2	1	1	1								3				1	3				2	1	2	0	0	0	0	0	0	0	1
2	R365	17	r3	762.3	45	2	2	2	1	2	1								3				2	2				1	0	3	1	0	0	0	0	0	0	0
2	R365	19	r3	381.15	31	1	2	2	1	2	1								3				2	3				2	1	2	0	1	1	1	0	1	0
2	R365	18	r3	190.63	37	2	2	2	1	3	2								3				2	2				1	0	3	0	0	1	1	1	1	0
2	R365	21	r3	571.78	45	2	2	2	1	3	2								3				2	1				1	0	2	0	0	1	1	1	0	0
2	R365	22	r3	571.78	40	2	2	2	1	1	1								3				1	3				1	0	3	0	0	0	1	0	0	0
2	R365	24	r3	381.15	36	2	2	1	1	1	1								3				1	1				1	0	2	0	0	0	0	0	1	0
2	R365	25	r3	571.78	42	2	2	2	1	1	1								3				2	2				2	1	2	0	0	0	1	0	0	0
2	R365	26	r3	381.15	43	2	2	2	1	1	1								1				1	3				1	0	3	0	0	0	0	0	0	0	0
2	R365	5	r3	381.15	37	2	2	2	1	3	2								3				1	2				1	0	3	0	1	1	1	1	1	0
2	R365	28	r3	381.15	38	2	2	2	1	1	1								3				1	2				2	1	1	0	1	0	0	0	1	0
2	R365	29	r3	381.15	38	2	2	2	1	1	1								3				2	3				1	0	2	0	0	1	1	0	0	0	1
2	R348	1	r2	1632.07	42	2	2	3	2	4	2								3				1	1				1	0	2	0	0	0	0	0	0	0
2	R348	2	r2	1224.08	41	2	2	1	1	4	2								3				2	1				1	0	3	0	1	1	1	0	0	0
2	R348	4	r2	816.09	36	2	2	3	2	1	1								3				2	1				1	0	3	0	0	0	0	0	1	0
2	R348	5	r2	1020.03	41	2	2	1	1	3	2								3				2	2				1	0	3	0	1	0	1	0	0	0
2	R348	6	r2	1632.07	45	2	2	3	2	2	1								3				1	1				1	0	3	0	0	1	1	1	1	0
2	R348	8	r2	407.99	29	1	2	2	1	4	2								3				2	2				1	0	2	0	0	0	0	0	1	0
2	R348	10	r2	816.09	40	2	2	2	1	3	2								3				2	1				2	1	3	0	1	0	1	0	0	0
2	R348	11	r2	816.09	42	2	2	2	1	1	1								3				1	2				1	0	1	0	1	1	1	0	1	0
2	R348	12	r2	407.99	42	2	2	1	1	2	1								1				1	2				1	0	1	0	1	1	1	1	0	0	0
2	R348	13	r2	816.09	36	2	2	3	2	2	1								1				2	2				1	0	3	0	1	1	1	1	1	0
2	R348	15	r2	816.09	39	2	2	4	2	1	1								3				1	2				2	1	3	0	0	0	0	0	0	0	0
2	R348	17	r2	407.99	41	2	2	2	1	2	1								3				1	3				1	0	3	0	0	0	0	0	0	0	0
2	R348	18	r2	816.09	37	2	2	1	1	2	1								3				1	2				1	0	1	0	0	1	1	0	0	0
2	R348	25	r2	816.09	27	1	2	2	1	3	2								1				2	2				3	1	2	0	1	0	1	0	1	0
2	R382	4	r4	165.22	40	2	2	2	1	1	1								3				1	2				2	1	1	0	0	0	0	0	0	0
2	R382	6	r4	247.94	39	2	2	1	1	1	1								2				1	3				2	1	2	0	0	0	1	0	1	0	0
2	R382	7	r4	247.94	45	2	2	2	1	1	1								3				1	1				1	0	3	0	1	0	0	0	0	0
2	R382	9	r4	165.22	43	2	2	3	2	3	2								3				2	1				1	0	3	0	1	1	1	0	0	0	0
2	R382	5	r4	82.72	32	1	2	2	1	2	1								3				1	1				1	0	3	0	1	1	1	0	0	0
2	R382	13	r4	165.22	32	1	2	2	1	3	2								3				2	3				1	0	3	0	0	1	1	0	1	0
2	R382	14	r4	247.94	43	2	2	1	1	2	1								3				1	3				1	0	3	0	1	0	0	0	0	0
2	R382	16	r4	82.72	36	2	2	1	1	2	1								3				2	2				1	0	3	0	1	0	1	1	1	0
2	R382	20	r4	165.22	41	2	2	3	2	3	2								3				1	1				2	1	1	0	1	1	1	1	1	0
2	R382	21	r4	165.22	32	1	2	2	1	2	1								3				2	1				1	0	3	0	1	1	1	1	1	0
2	R382	22	r4	165.22	43	2	2	1	1	2	1								3				2	2				2	1	3	0	1	1	1	1	1	0	0
2	R382	23	r4	165.22	45	2	2	2	1	2	1								3				2	2				2	1	2	1	1	1	1	1	1	0	0
2	R406	2	r4	461.89	26	1	1	2	1	2	1								3				2	3				1	0	3	0	0	0	1	0	1	0
2	R406	3	r4	923.56	41	2	2	1	1	1	1								3				2	1				1	0	3	0	0	0	0	0	0	0	0
2	R406	4	r4	461.89	40	2	2	3	2	4	2								2				2	1				2	1	1	0	0	1	1	0	1	0
2	R406	1	r4	692.78	45	2	2	3	2	3	2								3				2	1				1	0	1	0	0	0	0	0	0	0
2	R406	6	r4	461.89	40	2	2	3	2	3	2								3				2	1				2	1	2	0	0	0	1	0	1	0	0
2	R406	9	r4	692.78	45	2	2	2	1	3	2								3				2	3				1	0	3	0	1	1	1	0	0	0
2	R406	10	r4	1385.45	42	2	2	4	2	3	2								1				2	1				1	0	3	0	1	0	0	0	0	0
2	R406	12	r4	923.56	41	2	2	2	1	1	1								3				1	1				1	0	3	0	1	0	0	0	1	0
2	R406	14	r4	923.56	32	1	2	2	1	2	1								1				1	2				2	1	3	0	1	0	1	0	0	0
2	R406	15	r4	1847.23	41	2	2	2	1	2	1								3				2	1				1	0	3	0	0	1	1	0	1	0
2	R406	16	r4	1847.23	44	2	2	3	2	3	2								3				1	1				1	0	3	0	1	1	1	0	0	0
2	R406	18	r4	692.78	42	2	2	2	1	2	1								3				2	1				1	0	2	0	0	0	1	0	1	0
2	R406	21	r4	923.56	42	2	2	2	1	3	2								1				1	1				2	1	1	0	0	1	1	0	1	0
2	R406	22	r4	923.56	35	1	2	2	1	4	2								2				2	2				2	1	2	0	0	1	1	0	1	0
2	R425	3	r5	247.61	42	2	2	2	1	2	1								3				1	2				1	0	3	0	1	1	1	0	0	0
2	R425	4	r5	165	30	1	2	3	2	4	2								3				2	1				2	1	3	0	1	0	0	0	0	0
2	R425	5	r5	123.75	40	2	2	2	1	3	2								3				2	1				1	0	3	0	0	0	0	0	0	0
2	R425	7	r5	247.61	45	2	2	2	1	2	1								1				2	3				1	0	3	0	1	1	1	0	0	0
2	R425	8	r5	82.61	30	1	2	2	1	2	1								3				2	3				1	0	3	0	1	1	1	0	1	0
2	R425	9	r5	123.75	27	1	2	2	1	1	1								3				2	2				1	0	3	0	0	0	0	0	0	0
2	R425	10	r5	82.61	23	1	1	2	1	3	2								3				2	2				1	0	3	0	1	0	1	0	0	0
2	R425	26	r5	82.61	23	1	2	2	1	3	2								3				2	2				1	0	3	0	0	0	0	0	0	0
2	R425	12	r5	247.61	34	1	1	1	1	1	1								3				2	2				1	0	3	0	1	0	0	0	0	0
2	R425	19	r5	165	39	2	2	2	1	3	2								3				2	1				1	0	3	0	1	0	0	0	0	0
2	R425	20	r5	82.61	41	2	2	2	1	3	2								3				1	2				1	0	3	0	1	1	1	0	0	0
2	R425	14	r5	110	41	2	2	2	1	1	1								1				2	2				2	1	1	1	1	1	1	1	0	0	0
2	R425	25	r5	82.61	45	2	2	2	1	2	1								3				1	2				1	0	2	0	1	1	1	0	1	0
2	R425	27	r5	165	25	1	1	2	1	3	2								1				2	1				2	1	2	0	1	0	0	0	0	0
2	R425	14	r5	110	18	1	1	2	1	3	2								3				2	2				1	0	2	0	1	0	0	0	1	0
2	R440	1	r2	94.38	44	2	2	2	1	2	1								3				1	1				1	0	1	0	1	1	1	0	1	0
2	R440	2	r2	62.92	41	2	1	1	1	1	1								3				2	1				1	0	2	0	1	1	1	1	1	1	0
2	R440	4	r2	62.92	39	2	2	3	2	1	1								3				2	1				1	0	3	0	0	0	0	0	1	0
2	R440	5	r2	94.38	40	2	2	3	2	3	2								2				2	1				1	0	3	0	0	0	0	0	1	0
2	R440	9	r2	62.92	38	2	2	2	1	1	1								2				2	1				2	1	1	0	0	0	0	0	0	0
2	R440	12	r2	62.92	43	2	2	2	1	1	1								3				2	1				1	0	3	0	1	1	1	0	1	0
2	R440	14	r2	125.84	44	2	2	2	1	1	1								3				2	1				1	0	1	0	0	1	1	1	1	0
2	R440	10	r2	62.92	40	2	2	2	1	2	1								3				1	2				1	0	3	0	0	1	1	0	1	0
2	R440	8	r2	94.38	42	2	2	2	1	2	1								2				2	1				1	0	2	0	0	0	0	0	0	0
2	R440	20	r2	62.92	45	2	2	2	1	2	1								3				1	1				2	1	3	0	0	0	1	1	1	0
2	R449	2	r2	207.24	27	1	2	2	1	2	1								3				2	3				1	0	3	0	1	1	1	0	1	1	0
2	R449	4	r2	155.32	42	2	2	1	1	1	1								3				2	1				1	0	3	0	0	1	1	1	0	0
2	R449	5	r2	310.86	38	2	2	2	1	1	1								1				1	1				2	1	2	0	1	1	1	1	0	0	0
2	R449	7	r2	103.62	29	1	2	2	1	3	2								3				2	2				2	1	1	0	0	0	0	0	0	0
2	R449	10	r2	207.24	30	1	2	3	2	3	2								3				2	1				2	1	1	0	0	0	0	0	1	0	0
2	R449	11	r2	310.86	22	1	1	3	2	3	2								3				1	1				2	1	1	0	0	0	0	0	1	0
2	R449	14	r2	155.32	24	1	2	2	1	4	2								3				2	2				2	1	1	0	1	0	1	0	0	0
2	R449	15	r2	103.62	23	1	2	2	1	2	1								3				2	1				1	0	3	0	1	0	0	0	1	0
2	R449	6	r2	207.24	40	2	2	2	1	1	1								3				1	2				1	0	3	0	1	0	1	0	0	0
2	R449	20	r2	207.24	39	2	2	2	1	2	1								3				2	1				1	0	2	0	0	1	1	1	1	0	0
2	R449	21	r2	103.62	20	1	1	3	2	1	1								1				1	2				2	1	1	0	0	1	1	0	0	0
2	R449	16	r2	207.24	43	2	2	2	1	3	2								1				2	1				2	1	2	1	0	0	1	1	0	0	0
2	R449	24	r2	103.62	44	2	2	2	1	3	2								3				2	1				1	0	1	0	1	1	1	0	0	0
2	R476	6	r3	449.9	43	2	2	2	1	3	2								3				2	1				1	0	3	0	1	0	1	1	0	0
2	R476	20	r3	599.83	44	2	2	3	2	1	1								3				2	1				2	1	1	0	0	1	1	0	0	0	0
2	R476	21	r3	599.83	32	1	2	2	1	3	2								3				2	2				1	0	3	0	1	1	1	1	1	0
2	R476	12	r3	599.83	35	1	2	4	2	2	1								3				1	1				2	1	1	0	0	1	1	1	1	0
2	R476	13	r3	599.83	42	2	2	3	2	3	2								3				1	1				3	1	1	0	0	1	1	1	1	0
2	R476	18	r3	599.83	38	2	2	2	1	3	2								3				2	1				1	0	1	0	0	0	1	1	1	0
2	R476	3	r3	749.76	43	2	2	2	1	4	2								3				2	1				1	0	3	0	1	0	0	0	0	0
2	R476	1	r3	299.97	38	2	2	2	1	1	1								3				2	1				1	0	3	0	1	0	0	0	0	0
2	R476	2	r3	1499.74	43	2	2	2	1	3	2								3				2	2				1	0	3	0	0	0	0	0	0	0
2	R476	24	r3	299.97	41	2	2	2	1	1	1								1				2	1				1	0	3	0	1	0	0	0	0	0
2	R476	25	r3	299.97	41	2	2	2	1	4	2								3				1	1				2	1	2	0	1	1	1	1	0	0	0
2	R476	15	r3	299.97	26	1	1	3	2	4	2								2				1	1				1	0	2	0	0	0	1	1	1	0
2	R487	1	r4	800.69	43	2	2	3	2	2	1								3				1	1				1	0	3	0	0	0	1	1	0	0
2	R487	2	r4	800.69	41	2	2	2	1	2	1								3				1	1				1	0	3	0	0	0	0	0	0	0
2	R487	6	r4	1200.98	42	2	2	2	1	3	2								3				1	1				1	0	3	0	1	0	1	0	0	0
2	R487	4	r4	800.69	45	2	2	2	1	1	1								3				2	1				1	0	3	0	1	0	1	0	0	0	0
2	R487	9	r4	533.72	23	1	2	2	1	4	2								1				2	1				2	1	2	0	0	1	1	1	1	0
2	R487	15	r4	1601.16	44	2	2	2	1	4	2								3				1	1				1	0	1	0	1	1	1	1	1	1	0
2	R487	16	r4	400.29	37	2	2	2	1	2	1								2				2	1				1	0	2	0	1	0	0	1	1	0
2	R487	9	r4	533.72	45	2	2	2	1	3	2								3				2	3				1	0	3	0	1	0	0	0	0	0
2	R487	18	r4	800.69	41	2	1	3	2	2	1								3				1	2				1	0	3	0	1	0	0	0	0	0
2	R487	21	r4	400.29	27	1	1	3	2	3	2								2				1	1				1	0	1	0	0	0	0	0	0	0
2	R487	13	r4	400.29	36	2	2	2	1	1	1								3				2	2				1	0	3	0	0	0	1	0	1	0	0
2	R487	17	r4	400.29	22	1	2	2	1	4	2								3				2	2				2	1	2	0	0	0	0	0	1	0	0
2	R487	23	r4	400.29	38	2	2	3	2	3	2								3				2	1				2	1	2	0	0	0	1	0	1	0
2	R487	24	r4	1200.98	42	2	2	1	1	1	1								3				1	1				1	0	1	0	1	0	0	0	0	0
2	R487	25	r4	1200.98	42	2	2	2	1	4	2								3				2	1				2	1	1	0	1	1	1	1	0	0
2	R487	20	r4	800.69	43	2	2	3	2	3	2								2				2	2				1	0	3	0	1	1	1	0	1	0
2	R487	26	r4	1200.98	43	2	2	3	2	1	1								3				2	1				2	1	1	0	1	0	1	0	0	0
2	R466	1	r5	227.92	19	1	1	2	1	2	1								1				1	1				1	0	1	0	0	0	1	0	0	0
2	R466	2	r5	455.84	44	2	2	2	1	4	2								2				2	1				1	0	1	0	1	0	1	1	1	0
2	R466	4	r5	152.02	24	1	1	2	1	1	1								2				2	2				1	0	3	0	1	0	0	0	0	0	0
2	R466	6	r5	152.02	24	1	2	2	1	4	2								1				2	1				1	0	2	0	1	0	0	0	1	0
2	R466	7	r5	455.84	42	2	2	2	1	1	1								3				2	1				1	0	3	0	1	0	0	0	0	0
2	R466	8	r5	227.92	24	1	2	3	2	4	2								3				2	2				1	0	3	0	1	0	0	0	1	0
2	R466	11	r5	152.02	37	2	2	2	1	3	2								3				2	1				1	0	3	0	1	0	0	0	0	0
2	R466	14	r5	455.84	42	2	2	2	1	2	1								3				1	1				1	0	3	0	1	0	0	0	0	0
2	R466	17	r5	152.02	40	2	1	2	1	4	2								3				2	1				1	0	3	0	0	0	0	0	0	0
2	R466	18	r5	303.82	34	1	2	4	2	4	2								3				1	1				2	1	1	0	0	1	1	1	0	0
2	R466	19	r5	303.82	45	2	2	3	2	2	1								2				2	1				2	1	2	0	1	0	0	0	1	0
2	R466	20	r5	152.02	35	1	2	3	2	3	2								1				1	1				1	0	2	0	0	1	1	1	1	0
2	R466	21	r5	303.82	24	1	2	3	2	1	1								1				2	2				2	1	1	0	0	0	1	0	0	0
2	R466	22	r5	152.02	31	1	2	2	1	1	1								2				2	3				1	0	3	0	0	0	0	0	1	0
2	R502	3	r2	138.49	36	2	2	1	1	2	1								3				2	1				1	0	1	0	0	1	1	1	1	0
2	R502	5	r2	276.76	45	2	2	2	1	2	1								3				2	1				1	0	3	0	1	1	1	1	1	0
2	R502	7	r2	276.76	35	1	2	3	2	3	2								1				1	2				1	0	3	0	0	0	1	0	0	0
2	R502	8	r2	138.49	33	1	2	3	2	1	1								2				2	1				2	1	1	0	0	0	1	1	1	0
2	R502	11	r2	276.76	39	2	2	4	2	1	1								3				2	1				2	1	1	0	0	1	1	1	1	0
2	R502	12	r2	415.25	36	2	2	3	2	2	1								1				2	1				1	0	3	0	0	0	0	0	0	0
2	R502	13	r2	553.52	35	1	2	2	1	1	1								3				2	1				1	0	2	0	0	1	1	1	1	0
2	R502	14	r2	276.76	30	1	2	3	2	2	1								3				2	1				1	0	1	0	0	1	1	0	1	0	0
2	R502	2	r2	207.57	45	2	2	2	1	1	1								3				2	1				1	0	3	0	0	1	1	1	1	0
2	R502	15	r2	276.76	41	2	2	2	1	3	2								1				2	2				1	0	1	0	1	1	1	1	0	0	0
2	R502	18	r2	553.52	42	2	1	2	1	1	1								3				2	2				2	1	3	0	1	0	0	0	0	0
2	R502	20	r2	553.52	43	2	2	3	2	1	1								2				1	1				1	0	1	0	0	1	1	1	1	0
2	R502	21	r2	692.01	45	2	2	2	1	3	2								3				2	1				1	0	3	0	0	0	0	0	0	0	0
2	R502	22	r2	138.49	41	2	2	1	1	1	1								3				2	1				1	0	3	0	0	0	1	0	1	0
2	R502	24	r2	553.52	45	2	2	3	2	2	1								3				2	1				1	0	2	0	0	0	0	0	1	0
2	R502	25	r2	207.57	39	2	2	2	1	1	1								3				2	1				1	0	3	0	0	1	1	0	0	0
2	R502	26	r2	276.76	44	2	1	1	1	1	1								3				1	2				1	0	3	1	0	1	1	1	1	0	0
2	R502	27	r2	276.76	26	1	2	2	1	1	1								3				2	2				1	0	2	0	0	0	0	0	1	0	1
2	R529	2	r4	445.83	37	2	1	2	1	1	1								3				1	1				1	0	3	0	1	0	0	0	0	0
2	R529	3	r4	891.66	41	2	2	2	1	1	1								3				2	2				1	0	3	0	1	0	1	0	0	0
2	R529	4	r4	891.66	36	2	2	2	1	3	2								2				2	1				1	0	3	0	1	1	1	1	1	0	0
2	R529	6	r4	1337.49	19	1	1	2	1	1	1								3				2	2				1	0	3	0	0	0	0	0	1	0
2	R529	8	r4	445.83	26	1	1	2	1	2	1								3				1	2				1	0	3	0	1	0	1	0	1	0
2	R529	10	r4	445.83	21	1	1	1	1	1	1								1				2	1				2	1	2	0	0	0	0	0	1	0
2	R529	13	r4	1337.49	43	2	2	1	1	1	1								3				2	2				1	0	3	0	0	1	1	0	1	0
2	R529	14	r4	891.66	37	2	2	1	1	1	1								3				2	2				1	0	3	0	0	1	1	1	0	0
2	R529	19	r4	445.83	25	1	1	3	2	4	2								2				2	1				1	0	3	0	0	0	1	1	0	0
2	R529	18	r4	445.83	31	1	1	1	1	2	1								3				2	1				1	0	3	0	0	0	0	0	0	0
2	R529	20	r4	445.83	24	1	1	2	1	1	1								1				2	1				2	1	1	0	0	1	1	0	1	0
2	R529	23	r4	891.66	23	1	1	2	1	2	1								1				2	2				1	0	3	0	1	0	0	0	0	0
2	R529	24	r4	891.66	33	1	2	2	1	1	1								1				2	3				2	1	1	1	0	0	1	1	1	0	0
2	R529	26	r4	445.83	28	1	1	2	1	4	2								1				2	3				2	1	3	0	0	1	1	0	1	0
2	R507	1	r2	163.13	18	1	1	1	1	3	2								1				1	1				2	1	2	0	1	0	0	0	0	0
2	R507	2	r2	489.39	41	2	2	2	1	2	1								3				2	1				1	0	3	0	1	1	1	1	0	1	0
2	R507	5	r2	163.13	28	1	2	2	1	3	2								3				2	1				3	1	1	0	0	0	0	0	0	0	0
2	R507	9	r2	326.26	40	2	2	3	2	3	2								3				1	2				1	0	3	0	0	0	0	0	0	0
2	R507	10	r2	326.26	31	1	2	4	2	1	1								3				1	3				1	0	2	0	1	1	1	1	1	0	0
2	R507	11	r2	489.39	37	2	2	2	1	1	1								3				2	1				1	0	3	0	1	0	0	0	0	0	0
2	R507	12	r2	326.26	40	2	2	4	2	3	2								3				2	1				1	0	3	0	0	0	0	0	0	0
2	R507	13	r2	326.26	36	2	2	3	2	3	2								3				2	2				1	0	2	0	0	0	1	1	0	0
2	R507	14	r2	326.26	36	2	2	3	2	2	1								1				1	1				3	1	1	0	1	0	0	1	1	0
2	R507	17	r2	326.26	41	2	2	1	1	2	1								3				2	1				1	0	3	0	1	1	1	0	0	0
2	R507	23	r2	326.26	20	1	1	2	1	2	1								3				2	2				1	0	3	0	0	0	0	0	1	0
2	R507	24	r2	326.26	38	2	2	3	2	3	2								3				2	1				2	1	3	0	1	0	0	0	1	0	0
2	R507	26	r2	652.52	43	2	2	2	1	2	1								3				1	1				2	1	2	0	1	1	1	0	0	0
2	R507	29	r2	489.39	44	2	2	3	2	2	1								3				2	2				2	1	2	0	0	0	0	0	1	0	0
2	R507	30	r2	163.13	41	2	2	1	1	2	1								1				2	1				2	1	2	0	1	0	1	0	0	0
2	R507	25	r2	326.26	44	2	2	1	1	3	2								3				2	2				1	0	3	0	0	0	0	0	0	0
2	R537	1	r1	109.23	18	1	2	2	1	2	1								1				1	2				2	1	1	0	0	0	0	0	0	0
2	R537	4	r1	218.35	24	1	2	3	2	3	2								3				2	1				1	0	2	0	0	0	1	0	0	0
2	R537	5	r1	109.23	20	1	1	2	1	3	2								3				1	2				1	0	1	0	1	0	0	0	1	0
2	R537	6	r1	109.23	40	2	2	3	2	1	1								3				2	2				1	0	1	0	0	0	0	0	0	0	0
2	R537	9	r1	218.35	37	2	2	2	1	2	1								2				2	2				2	1	1	0	0	1	1	0	1	0
2	R537	15	r1	218.35	36	2	2	2	1	3	2								3				2	2				1	0	1	0	0	0	0	0	0	0	1
2	R537	16	r1	218.35	37	2	2	1	1	3	2								3				2	2				1	0	2	0	1	1	1	0	0	0
2	R537	20	r1	218.35	38	2	2	1	1	4	2								3				2	2				1	0	3	0	0	0	0	0	0	0
2	R537	23	r1	109.23	20	1	1	2	1	4	2								3				1	1				2	1	1	0	0	0	0	0	1	0
2	R537	24	r1	109.23	21	1	1	2	1	2	1								3				2	2				2	1	3	0	0	0	0	0	1	0
2	R537	25	r1	109.23	21	1	1	3	2	3	2								3				1	2				3	1	1	0	1	1	1	0	1	0
2	R537	3	r1	109.23	26	1	2	2	1	3	2								3				1	1				2	1	1	0	0	0	0	0	0	0
2	R537	29	r1	218.35	44	2	2	2	1	4	2								3				2	1				3	1	1	0	1	1	1	0	1	0
2	R584	3	r1	169.62	42	2	2	2	1	3	2								3				2	2				3	1	3	0	0	0	0	0	1	0	0
2	R584	6	r1	141.35	21	1	2	2	1	3	2								3				2	1				2	1	2	0	1	0	0	0	0	1	0
2	R584	6	r1	141.35	44	2	2	3	2	2	1								3				1	2				1	0	2	0	0	0	0	0	0	0
2	R584	8	r1	113.19	34	1	2	2	1	3	2								3				2	2				2	1	1	0	1	1	1	0	0	0	0
2	R584	1	r1	84.81	42	2	2	2	1	1	1								3				1	1				1	0	3	0	1	1	1	0	0	0
2	R584	11	r1	113.19	26	1	1	3	2	4	2								3				2	2				1	0	2	0	1	1	1	0	1	0
2	R584	16	r1	169.62	45	2	2	3	2	3	2								1				2	1				2	1	2	0	1	1	1	0	0	0
2	R584	17	r1	56.54	35	1	2	2	1	2	1								3				2	2				2	1	2	0	0	0	1	0	0	0
2	R584	19	r1	56.54	45	2	2	2	1	3	2								3				1	2				2	1	3	0	1	1	1	1	1	0
2	R584	23	r1	169.62	40	2	2	2	1	1	1								3				1	3				1	0	3	0	1	1	1	0	0	0	1
2	R584	14	r1	84.81	42	2	2	2	1	3	2								3				1	2				1	0	1	0	0	0	0	0	0	0
2	R584	24	r1	169.62	29	1	2	2	1	1	1								3				2	2				1	0	2	0	0	0	0	0	0	0
2	R584	25	r1	113.19	45	2	2	3	2	1	1								3				2	1				1	0	1	0	0	0	0	0	0	0
2	R584	26	r1	113.19	26	1	1	2	1	3	2								3				1	2				1	0	2	1	1	1	1	1	1	0	0
2	R594	1	r2	103.84	28	1	2	2	1	3	2								3				2	2				1	0	3	0	1	1	1	1	1	0
2	R594	2	r2	51.92	40	2	2	1	1	2	1								3				2	2				2	1	2	1	0	1	1	0	1	0	0
2	R594	6	r2	155.76	45	2	2	2	1	1	1								3				1	1				1	0	2	1	0	0	0	0	0	0	0
2	R594	8	r2	103.84	43	2	2	2	1	3	2								3				2	2				2	1	1	0	1	0	0	0	0	1	1
2	R594	9	r2	103.84	31	1	2	3	2	4	2								1				2	1				2	1	2	0	1	0	1	1	0	0
2	R594	12	r2	51.92	27	1	2	2	1	2	1								2				2	1				2	1	1	0	0	0	0	0	1	0
2	R594	14	r2	207.79	19	1	1	2	1	2	1								2				2	1				1	0	3	0	0	0	0	0	0	0
2	R594	18	r2	51.92	35	1	2	2	1	2	1								3				1	1				1	0	1	0	1	1	1	0	1	0
2	R594	19	r2	51.92	25	1	2	1	1	1	1								3				2	2				1	0	3	1	0	0	0	0	0	0	0
2	R594	20	r2	103.84	41	2	2	2	1	3	2								3				2	1				1	0	3	0	1	1	1	0	1	0
2	R594	7	r2	51.92	29	1	2	2	1	4	2								1				2	2				2	1	1	0	1	1	1	0	1	0
2	R594	23	r2	103.84	36	2	2	3	2	3	2								3				1	2				2	1	2	0	1	0	0	0	0	0	0
2	R594	25	r2	155.76	44	2	1	2	1	2	1								3				1	1				1	0	3	0	0	0	0	0	0	0
2	R594	27	r2	103.84	40	2	2	2	1	3	2								3				1	1				1	0	2	0	1	0	0	0	0	0
2	R594	28	r2	207.79	44	2	2	2	1	1	1								3				2	3				1	0	3	0	0	1	1	0	0	0
2	R608	2	r3	106.26	19	1	1	1	1	1	1								1				2	2				1	0	3	0	0	0	1	1	1	0
2	R608	4	r3	106.26	24	1	2	2	1	4	2								1				2	3				1	0	1	0	1	0	1	0	1	0	0
2	R608	5	r3	212.63	22	1	2	2	1	1	1								1				2	1				1	0	2	0	0	0	0	0	0	0
2	R608	6	r3	212.63	19	1	1	1	1	1	1								2				2	3				1	0	2	0	0	0	0	0	0	0
2	R608	7	r3	106.26	39	2	2	2	1	3	2								3				1	2				1	0	3	0	1	1	1	0	0	0
2	R608	8	r3	212.63	43	2	2	2	1	4	2								3				2	1				1	0	3	0	0	0	1	1	1	0
2	R608	10	r3	106.26	23	1	1	2	1	2	1								1				1	2				1	0	2	0	0	1	1	1	0	0
2	R608	13	r3	212.63	36	2	2	3	2	3	2								2				1	3				2	1	2	0	0	1	1	1	1	1	1
2	R608	3	r3	106.26	43	2	2	1	1	2	1								3				2	2				1	0	3	0	1	1	1	0	0	0
2	R608	14	r3	106.26	40	2	2	1	1	4	2								1				1	2				2	1	2	0	0	1	1	1	1	0
2	R608	19	r3	318.89	41	2	2	2	1	2	1								3				2	2				2	1	2	0	1	0	1	0	1	0
2	R608	27	r3	106.26	40	2	2	2	1	3	2								3				1	1				1	0	3	0	0	1	1	0	0	0
2	R608	12	r3	159.5	40	2	2	2	1	1	1								3				1	1				1	0	3	0	0	0	0	0	0	0
2	R608	26	r3	425.26	42	2	2	2	1	3	2								3				1	1				1	0	3	0	0	0	0	0	0	0
2	R554	1	r5	690.69	41	2	2	2	1	4	2								3				1	1				1	0	3	0	0	1	1	1	1	0
2	R554	3	r5	345.29	45	2	2	2	1	3	2								3				2	1				2	1	3	0	0	0	1	0	0	0
2	R554	4	r5	690.69	41	2	2	2	1	3	2								3				2	1				1	0	3	0	0	0	0	0	0	0	0
2	R554	6	r5	690.69	26	1	2	1	1	1	1								2				2	3				1	0	2	0	0	0	0	0	0	0
2	R554	7	r5	690.69	44	2	2	3	2	3	2								3				2	1				2	1	2	0	1	1	1	1	1	0	0
2	R554	13	r5	345.29	29	1	2	3	2	2	1								3				1	2				1	0	3	0	0	0	1	0	1	0
2	R554	14	r5	690.69	43	2	1	2	1	2	1								2				1	2				2	1	3	0	1	1	1	0	0	0	0
2	R554	15	r5	1381.27	21	1	1	3	2	4	2								1				2	3				1	0	3	0	0	0	1	0	1	0	0
2	R554	20	r5	1035.98	41	2	2	3	2	3	2								3				1	1				1	0	3	0	0	1	1	0	0	0
2	R554	21	r5	1381.27	45	2	2	3	2	4	2								3				2	1				2	1	1	0	1	0	0	0	0	0
2	R554	22	r5	1035.98	21	1	2	3	2	4	2								2				2	3				1	0	3	0	0	0	0	0	0	0
2	R554	26	r5	690.69	39	2	2	2	1	3	2								3				2	1				1	0	3	0	0	1	1	0	0	0
2	R554	29	r5	690.69	43	2	2	3	2	3	2								1				1	1				2	1	2	0	0	0	0	0	1	0
2	R635	3	r5	3022.14	26	1	2	2	1	3	2								2				2	1				1	0	3	0	0	1	1	1	1	0	0
2	R635	6	r5	3022.14	43	2	2	1	1	2	1								2				1	1				3	1	1	0	1	1	1	0	0	0
2	R635	9	r5	2014.65	40	2	2	2	1	3	2								2				2	2				2	1	2	0	0	1	1	1	0	0
2	R635	10	r5	4029.41	42	2	2	1	1	1	1								3				2	1				1	0	3	0	0	1	1	0	0	0
2	R635	12	r5	3022.14	44	2	2	2	1	3	2								3				1	2				1	0	2	0	0	1	1	1	1	0
2	R635	14	r5	1007.38	25	1	1	2	1	1	1								3				2	2				2	1	3	0	0	0	0	0	0	0
2	R635	18	r5	3022.14	42	2	2	3	2	2	1								3				2	1				1	0	3	0	0	1	1	0	1	0
2	R635	20	r5	3022.14	40	2	2	2	1	3	2								3				1	3				1	0	3	0	0	1	1	0	1	0
2	R635	23	r5	3022.14	45	2	2	1	1	1	1								3				1	1				1	0	1	0	1	0	0	0	0	0
2	R635	25	r5	3022.14	44	2	2	2	1	3	2								3				2	1				1	0	2	0	0	1	1	0	0	0
2	R635	28	r5	4029.41	43	2	2	2	1	4	2								3				2	1				1	0	3	0	0	1	1	1	1	0	0
2	R635	29	r5	4029.41	43	2	2	2	1	3	2								3				2	1				1	0	2	0	1	1	1	0	1	0
2	R635	30	r5	3022.14	44	2	2	2	1	3	2								1				2	2				2	1	1	0	0	0	0	0	0	0
2	R625	1	r3	67.21	39	2	2	2	1	3	2								1				2	1				2	1	1	0	1	0	1	0	0	0
2	R625	2	r3	67.21	38	2	2	3	2	2	1								1				1	2				1	0	3	0	1	0	0	0	1	0	0
2	R625	3	r3	67.21	31	1	2	3	2	4	2								1				2	3				2	1	3	0	1	1	1	1	0	0	0
2	R625	4	r3	134.2	30	1	1	3	2	4	2								3				2	1				3	1	1	0	1	1	1	0	1	0
2	R625	11	r3	134.2	37	2	2	2	1	2	1								2				2	1				2	1	1	0	0	0	0	0	0	0
2	R625	12	r3	67.21	38	2	2	2	1	4	2								3				1	2				2	1	1	0	0	1	1	1	1	0
2	R625	13	r3	134.2	26	1	2	2	1	4	2								2				2	1				2	1	1	0	1	1	1	1	0	0	0
2	R625	14	r3	134.2	43	2	2	2	1	3	2								1				2	1				2	1	1	0	1	0	0	0	1	0
2	R625	15	r3	134.2	36	2	2	2	1	2	1								3				1	2				2	1	2	0	0	0	1	0	0	0
2	R625	18	r3	67.21	40	2	2	1	1	3	2								3				2	2				2	1	2	0	0	1	1	0	1	0	0
2	R625	24	r3	67.21	45	2	1	1	1	2	1								3				1	2				1	0	2	0	1	1	1	0	1	0
2	R625	20	r3	67.21	41	2	2	2	1	4	2								3				2	2				2	1	1	0	1	0	0	0	0	0
2	R625	25	r3	67.21	39	2	2	2	1	3	2								3				2	1				2	1	3	0	0	1	1	0	0	0	0
2	R625	26	r3	67.21	38	2	2	1	1	2	1								3				1	1				3	1	1	0	0	1	1	1	1	0	1
2	R625	28	r3	134.2	25	1	1	2	1	4	2								1				1	1				2	1	1	0	0	0	1	1	1	0
2	R625	29	r3	134.2	30	1	2	3	2	3	2								3				2	2				2	1	1	0	1	1	1	0	0	0
2	R625	30	r3	134.2	35	1	2	3	2	1	1								3				2	3				1	0	3	0	0	0	0	0	0	0
2	R625	31	r3	268.51	43	2	2	3	2	2	1								3				1	1				2	1	2	0	0	0	0	0	0	0
3	U023	1	u1	1603.25	42	2	2	3	2	3	2								3	1	1	0	1	1	1	1	2	1	0	1	0	1	1	1	1	1	0
3	U023	2	u1	1068.87	43	2	2	3	2	1	1								3	2	1	0	2	1	3	2	1	1	0	3	0	0	1	1	1	1	0
3	U023	8	u1	1068.87	44	2	2	2	1	2	1								2	2	1	0	1	1	1	1	2	2	1	1	0	1	0	0	1	0	0
3	U023	9	u1	1068.87	42	2	2	3	2	2	1								3	3	1	0	1	1	1	1	1	2	1	1	0	1	1	1	1	0	0	0
3	U023	15	u1	534.38	41	2	2	2	1	2	1								3	4	1	0	1	1	2	1	2	3	1	3	0	0	1	1	1	0	0
3	U023	20	u1	534.38	34	1	2	2	1	2	1								3	1	1	0	1	2	3	2	2	1	0	3	0	0	0	1	0	0	0
3	U023	21	u1	534.38	40	2	2	2	1	2	1								3	1	3	0	2	3	1	1	1	1	0	3	0	0	0	0	0	0	0
3	U023	23	u1	1603.25	40	2	2	2	1	1	1								3	3	1	0	2	2	1	1	2	1	0	3	0	1	1	1	1	0	0	0
3	U023	25	u1	1068.87	27	1	2	3	2	2	1								3	4	1	0	2	1	2	1	2	3	1	1	0	0	0	1	1	0	0
3	U023	26	u1	534.38	38	2	1	2	1	2	1								3	3	1	0	1	2	2	1	2	2	1	3	0	0	1	1	0	1	0
3	U023	27	u1	534.38	32	1	2	4	2	1	1								2	3	3	0	2	2	3	2	2	2	1	3	0	1	0	0	0	0	0
3	U024	3	u5	441.43	26	1	2	3	2	2	1								2	3	1	0	1	2	3	2	2	2	1	2	0	1	0	0	0	0	0
3	U024	12	u5	882.86	31	1	2	4	2	4	2								3	2	1	0	2	1	3	2	1	2	1	1	0	0	1	1	0	1	0	1
3	U024	17	u5	882.86	40	2	2	2	1	3	2								3	3	1	0	2	1	2	1	2	2	1	3	0	1	1	1	0	1	0	0
3	U024	18	u5	882.86	31	1	2	1	1	2	1								3	1	1	0	1	1	3	2	2	2	1	1	0	0	0	1	0	1	0
3	U024	15	u5	441.43	31	1	1	4	2	3	2								3	2	1	0	2	2	3	2	2	1	0	2	0	0	0	0	1	0	0
3	U024	14	u5	1324.4	41	2	2	3	2	3	2								3	2	1	0	2	1	2	1	2	3	1	1	0	1	0	1	1	0	1	1
3	U024	6	u5	441.43	34	1	2	4	2	4	2								3	2	1	0	2	1	3	2	1	2	1	3	0	0	0	1	0	1	0
3	U024	19	u5	882.86	30	1	2	3	2	2	1								3	2	1	0	1	1	2	1	1	1	0	1	0	1	0	1	0	0	0
3	U024	9	u5	882.86	38	2	2	2	1	2	1								3	3	1	0	1	1	2	1	1	1	0	1	0	0	0	0	0	1	0
3	U024	16	u5	441.43	34	1	2	4	2	4	2								3	1	1	0	2	1	3	2	2	2	1	2	0	1	0	0	0	1	0
3	U025	5	u4	1628.88	34	1	2	4	2	4	2								1	2	1	0	1	1	3	2	2	2	1	1	0	1	1	1	1	1	0	1
3	U025	6	u4	2443.32	43	2	2	3	2	3	2								3	3	1	0	2	1	3	2	2	2	1	2	0	0	1	1	1	1	0
3	U025	12	u4	1628.88	35	1	2	2	1	2	1								3	3	2	1	2	1	3	2	2	2	1	1	0	1	0	1	0	1	0
3	U025	13	u4	814.44	36	2	2	4	2	3	2								3	3	2	1	1	3	3	2	2	3	1	2	0	1	1	1	1	1	1	1
3	U025	15	u4	814.44	39	2	2	4	2	2	1								3	1	1	0	2	1	3	2	2	2	1	1	0	0	1	1	0	1	0
3	U025	17	u4	1628.88	30	1	2	3	2	3	2								3	2	3	0	1	2	3	2	1	2	1	1	0	1	0	0	1	1	0
3	U025	19	u4	1628.88	30	1	2	4	2	3	2								3	3	1	0	2	2	2	1	2	2	1	2	0	1	0	0	0	1	0
3	U025	20	u4	1628.88	38	2	2	4	2	3	2								3	3	1	0	2	2	3	2	2	2	1	3	0	0	0	0	0	0	0
3	U026	1	u4	672.1	29	1	2	4	2	2	1								3	3	1	0	1	2	3	2	2	2	1	2	0	0	0	1	0	1	0
3	U026	3	u4	1343.98	43	2	2	2	1	2	1								3	3	1	0	1	3	3	2	2	1	0	2	0	1	0	0	0	0	0
3	U026	7	u4	1008.15	43	2	2	2	1	2	1								3	3	2	1	1	2	3	2	2	2	1	1	0	1	0	0	0	0	0
3	U026	9	u4	672.1	42	2	2	2	1	1	1								3	3	1	0	1	1	1	1	2	2	1	2	0	1	1	1	0	0	0	0
3	U026	12	u4	336.05	39	2	2	3	2	2	1								3	3	1	0	2	1	1	1	2	2	1	3	0	0	0	1	0	1	0
3	U026	20	u4	336.05	37	2	2	3	2	3	2								3	3	1	0	1	2	2	1	2	2	1	3	0	1	1	1	1	0	0
3	U026	21	u4	672.1	34	1	2	3	2	3	2								2	3	1	0	2	2	3	2	2	2	1	1	0	0	0	0	0	0	0
3	U033	1	u5	379.5	35	1	2	4	2	4	2								3	1	1	0	1	1	3	2	2	3	1	1	0	1	0	1	0	0	0
3	U033	2	u5	758.89	28	1	2	4	2	2	1								3	1	1	0	2	1	3	2	2	3	1	1	0	1	1	1	1	1	0	0
3	U033	4	u5	758.89	31	1	2	4	2	3	2								3	3	1	0	2	2	3	2	2	2	1	2	0	0	0	1	1	1	0	0
3	U033	5	u5	379.5	26	1	2	3	2	3	2								3	2	1	0	1	2	3	2	2	2	1	1	0	1	0	1	0	1	0
3	U033	6	u5	758.89	19	1	1	4	2	2	1								3	3	2	1	2	1	1	1	1	2	1	2	0	0	0	0	0	1	0
3	U033	14	u5	379.5	39	2	2	4	2	4	2								3	2	3	0	2	2	3	2	2	2	1	3	0	1	1	1	1	1	0
3	U033	15	u5	379.5	26	1	2	2	1	3	2								3	2	2	1	1	2	3	2	2	2	1	3	0	1	0	0	0	1	0
3	U033	17	u5	379.5	18	1	1	3	2	2	1								1	3	1	0	2	2	3	2	2	2	1	3	0	1	0	0	0	1	0
3	U033	19	u5	758.89	32	1	2	3	2	3	2								3	2	3	0	2	2	2	1	1	2	1	3	0	1	1	1	1	1	1	1
3	U033	20	u5	379.5	34	1	2	4	2	3	2								3	3	1	0	2	2	3	2	2	2	1	3	0	1	0	1	1	1	0
3	U033	22	u5	758.89	25	1	2	3	2	3	2								3	2	1	0	2	2	3	2	1	2	1	3	0	1	0	1	0	1	1	1
3	U033	23	u5	379.5	26	1	1	4	2	3	2								1	2	3	0	2	2	3	2	2	2	1	3	0	0	0	1	0	1	0
3	U033	26	u5	758.89	33	1	2	4	2	4	2								3	2	1	0	1	2	3	2	2	2	1	2	0	1	0	0	0	0	0
3	U037	3	u5	1151.81	35	1	2	3	2	2	1								3	1	3	0	2	2	3	2	2	3	1	1	0	0	0	0	0	1	0
3	U037	4	u5	575.85	40	2	2	2	1	3	2								3	1	3	0	1	1	3	2	2	3	1	1	0	0	1	1	1	1	0
3	U037	7	u5	575.85	28	1	1	4	2	3	2								3	2	3	0	2	2	3	2	2	3	1	1	0	0	0	0	0	0	0
3	U037	8	u5	575.85	35	1	2	3	2	3	2								3	1	1	0	1	1	3	2	2	2	1	1	0	1	0	0	0	1	1	0
3	U037	12	u5	575.85	37	2	2	3	2	3	2								3	1	1	0	2	2	3	2	1	2	1	1	0	1	1	1	1	1	0
3	U037	13	u5	1727.66	44	2	2	2	1	2	1								3	2	1	0	2	3	2	1	2	1	0	1	0	0	0	0	0	0	0
3	U037	14	u5	1151.81	29	1	2	3	2	3	2								2	1	3	0	1	2	3	2	1	3	1	1	0	1	0	0	1	0	0
3	U037	17	u5	1727.66	42	2	2	4	2	3	2								3	1	3	0	1	1	2	1	1	1	0	1	0	0	0	1	1	1	0
3	U037	18	u5	1727.66	41	2	2	3	2	3	2								3	1	3	0	2	1	3	2	1	2	1	2	0	1	0	0	0	0	0
3	U037	19	u5	575.85	31	1	1	3	2	3	2								2	1	1	0	2	2	3	2	1	3	1	1	0	0	1	1	0	1	1	1
3	U037	21	u5	575.85	44	2	2	2	1	1	1								3	1	3	0	2	1	3	2	2	1	0	3	0	0	0	1	0	1	0
3	U045	6	u6	1178.21	31	1	2	3	2	2	1								3	1	1	0	2	2	3	2	2	1	0	3	0	1	1	1	1	0	0
3	U045	3	u6	1178.21	27	1	1	4	2	4	2								3	3	1	0	2	3	3	2	1	1	0	3	0	0	0	1	0	1	0
3	U045	5	u6	1178.21	45	2	2	3	2	1	1								3	2	3	0	1	1	1	1	2	3	1	1	0	0	0	0	0	0	0	0
3	U045	9	u6	1767.26	43	2	2	3	2	2	1								3	2	3	0	1	2	3	2	1	2	1	1	0	0	0	1	0	0	0
3	U045	11	u6	1767.26	42	2	2	3	2	3	2								3	2	1	0	2	1	3	2	2	3	1	1	0	0	1	1	0	1	0
3	U045	12	u6	1178.21	38	2	2	4	2	2	1								3	1	1	0	2	1	3	2	2	2	1	1	0	0	0	0	0	1	0
3	U045	4	u6	589.16	43	2	2	2	1	1	1								2	3	1	0	2	3	2	1	2	2	1	2	0	0	0	0	0	0	0	1
3	U045	15	u6	1178.21	44	2	2	3	2	2	1								3	3	1	0	1	2	2	1	2	2	1	2	0	1	0	0	0	0	0
3	U045	14	u6	589.16	40	2	2	4	2	4	2								3	2	1	0	2	2	3	2	1	3	1	1	0	1	1	1	1	1	0
3	U047	3	u5	1243.33	30	1	2	2	1	2	1								3	3	1	0	1	1	3	2	2	2	1	2	0	1	0	1	0	0	0
3	U047	4	u5	1243.33	43	2	2	1	1	3	2								3	3	1	0	2	1	3	2	2	2	1	1	0	1	1	1	0	0	0	0
3	U047	5	u5	2486.66	36	2	2	2	1	2	1								3	3	3	0	1	1	3	2	1	3	1	1	0	1	0	1	1	1	0	0
3	U047	7	u5	1865.05	18	1	1	3	2	2	1								3	1	1	0	2	2	3	2	2	1	0	2	0	0	0	0	0	0	0
3	U047	13	u5	1243.33	26	1	1	3	2	2	1								3	1	1	0	2	2	3	2	2	3	1	1	0	1	0	1	0	0	0
3	U047	14	u5	3730.1	42	2	2	3	2	3	2								3	1	1	0	1	2	1	1	2	1	0	1	0	0	1	1	0	1	0
3	U047	16	u5	2486.66	39	2	2	3	2	3	2								3	1	1	0	1	1	3	2	1	2	1	2	0	1	0	1	0	1	0
3	U047	17	u5	2486.66	41	2	2	3	2	1	1								1	1	3	0	1	2	1	1	2	1	0	2	0	0	0	0	0	0	0
3	U047	22	u5	1243.33	27	1	1	4	2	2	1								1	2	2	1	1	1	2	1	2	3	1	1	0	1	0	0	0	0	0
3	U047	23	u5	2486.66	36	2	2	3	2	2	1								3	1	3	0	2	1	3	2	2	2	1	2	0	1	0	0	0	0	0
3	U056	1	u6	931.15	44	2	2	3	2	1	1								1	1	1	0	2	2	3	2	1	1	0	1	0	1	1	1	1	1	0
3	U056	5	u6	1396.78	45	2	2	2	1	1	1								3	1	2	1	2	2	3	2	1	2	1	3	0	1	0	0	0	0	0
3	U056	11	u6	465.63	40	2	2	2	1	2	1								3	1	1	0	2	2	1	1	2	3	1	1	0	1	0	0	0	0	0
3	U056	12	u6	465.63	45	2	2	2	1	1	1								3	1	1	0	1	1	3	2	2	2	1	3	0	1	1	1	1	1	0	0
3	U056	14	u6	931.15	34	1	1	4	2	2	1								3	3	1	0	2	1	3	2	2	2	1	1	0	0	0	1	0	0	0
3	U056	15	u6	465.63	45	2	2	4	2	3	2								3	1	1	0	1	1	3	2	1	2	1	1	0	1	0	0	0	0	0
3	U056	16	u6	1396.78	44	2	2	4	2	2	1								3	1	1	0	1	1	3	2	1	3	1	1	0	1	0	0	0	1	0
3	U056	18	u6	931.15	36	2	2	3	2	3	2								2	2	1	0	1	3	3	2	2	3	1	2	0	0	0	0	0	0	0
3	U056	24	u6	931.15	32	1	2	3	2	2	1								3	1	1	0	2	2	3	2	2	2	1	1	0	0	0	1	0	0	0
3	U056	25	u6	931.15	31	1	2	2	1	2	1								3	1	2	1	2	3	3	2	1	1	0	3	0	1	1	1	0	0	0
3	U056	26	u6	465.63	29	1	1	1	1	1	1								3	2	3	0	1	1	3	2	1	2	1	1	0	0	0	0	0	0	0
3	U056	28	u6	931.15	43	2	1	3	2	2	1								3	2	1	0	2	1	3	2	2	3	1	1	0	1	0	0	1	0	0
3	U056	29	u6	931.15	33	1	1	2	1	2	1								1	1	2	1	2	1	3	2	2	1	0	3	0	1	0	0	0	0	0
3	U056	31	u6	931.15	44	2	2	3	2	1	1								3	1	2	1	2	1	3	2	2	2	1	1	0	0	0	0	0	0	0	0
3	U057	25	u5	391.71	26	1	1	4	2	3	2								3	1	1	0	2	1	3	2	2	2	1	2	0	0	1	1	0	0	0
3	U057	4	u5	468.71	43	2	2	4	2	3	2								2	1	2	1	2	1	3	2	2	3	1	1	0	0	0	0	0	1	0
3	U057	9	u5	468.71	40	2	1	3	2	1	1								2	1	1	0	2	1	3	2	1	2	1	1	0	0	0	0	0	0	0
3	U057	11	u5	468.71	31	1	1	3	2	3	2								3	1	1	0	1	1	3	2	2	2	1	1	0	1	0	0	0	1	0
3	U057	13	u5	468.71	42	2	2	4	2	3	2								1	1	3	0	2	1	2	1	1	2	1	1	0	0	0	0	0	0	0
3	U057	15	u5	1171.72	43	2	2	2	1	4	2								3	2	1	0	1	1	3	2	2	2	1	2	0	0	0	0	0	0	0
3	U057	19	u5	937.31	33	1	2	4	2	2	1								3	1	3	0	2	1	1	1	2	2	1	2	0	1	0	1	0	1	0
3	U070	3	u6	5298.37	45	2	2	2	1	1	1								3	1	1	0	2	2	1	1	1	2	1	2	1	0	1	1	0	0	0	0
3	U070	6	u6	1766.16	26	1	1	3	2	2	1								3	3	1	0	2	3	2	1	2	2	1	3	0	0	0	1	1	1	0
3	U070	10	u6	1766.16	18	1	1	3	2	1	1								1	1	3	0	2	1	3	2	2	2	1	2	0	0	0	0	0	0	0
3	U070	13	u6	1766.16	24	1	1	3	2	2	1								3	1	1	0	2	1	3	2	2	1	0	1	0	0	0	0	0	1	0
3	U070	14	u6	3532.21	31	1	2	3	2	1	1								1	3	1	0	2	1	1	1	1	3	1	1	0	1	1	1	1	1	1	0
3	U070	16	u6	3532.21	45	2	2	4	2	1	1								3	1	1	0	2	3	3	2	2	2	1	3	0	0	0	0	0	0	0
3	U070	17	u6	3532.21	31	1	2	2	1	1	1								2	3	3	0	1	1	2	1	2	2	1	3	0	0	1	1	1	1	0	0
3	U070	18	u6	1766.16	38	2	2	4	2	2	1								3	1	1	0	2	1	1	1	2	1	0	1	0	1	0	0	0	1	0
3	U070	19	u6	1766.16	44	2	2	2	1	3	2								3	1	1	0	2	1	3	2	1	2	1	1	0	0	0	0	0	0	0
3	U072	1	u5	675.18	35	1	2	4	2	2	1								3	4	1	0	1	1	2	1	2	2	1	3	0	0	0	1	0	1	0
3	U072	8	u5	675.18	39	2	2	2	1	4	2								2	1	1	0	2	2	3	2	1	3	1	1	0	1	0	0	0	0	0
3	U072	14	u5	337.59	22	1	1	4	2	4	2								1	1	3	0	2	1	2	1	1	2	1	1	0	0	0	0	0	0	0
3	U072	17	u5	337.59	32	1	2	4	2	4	2								1	2	1	0	2	2	3	2	1	3	1	1	0	0	0	0	0	0	1	1
3	U086	1	u6	831.27	45	2	2	3	2	3	2								3	1	3	0	1	1	1	1	2	2	1	1	0	0	0	1	0	0	0
3	U086	8	u6	276.98	28	1	2	4	2	2	1								3	1	1	0	1	2	3	2	2	2	1	1	0	0	0	0	0	0	0	1
3	U086	10	u6	276.98	29	1	1	3	2	3	2								3	1	1	0	1	2	3	2	2	1	0	1	0	1	0	0	0	1	0	0
3	U086	13	u6	554.18	30	1	2	4	2	3	2								3	1	1	0	2	2	3	2	2	2	1	1	0	0	0	0	0	0	0
3	U086	17	u6	831.27	44	2	2	1	1	2	1								3	3	3	0	2	1	1	1	2	1	0	3	0	0	0	0	0	0	0
3	U086	19	u6	554.18	31	1	2	4	2	3	2								3	1	3	0	2	2	3	2	2	3	1	1	0	0	1	1	0	0	0
3	U086	20	u6	276.98	30	1	1	4	2	4	2								3	2	2	1	1	1	2	1	2	2	1	1	1	1	0	0	0	1	1	0
3	U086	22	u6	276.98	45	2	2	1	1	2	1								3	1	1	0	1	1	2	1	1	1	0	3	0	0	0	0	0	0	0
3	U086	23	u6	554.18	33	1	2	4	2	4	2								1	1	2	1	1	1	2	1	1	3	1	1	0	0	0	1	0	1	0
3	U086	24	u6	276.98	27	1	1	4	2	2	1								3	1	1	0	2	1	3	2	1	2	1	1	0	0	0	0	0	1	0
3	U086	25	u6	554.18	42	2	2	3	2	2	1								3	1	3	0	2	3	2	1	2	1	0	3	0	0	1	1	0	1	0
3	U086	26	u6	554.18	45	2	2	3	2	2	1								3	1	3	0	1	2	3	2	2	2	1	1	0	1	0	1	1	1	0
3	U086	28	u6	276.98	44	2	2	3	2	1	1								3	1	2	1	1	1	3	2	1	2	1	1	0	0	1	1	0	0	0
3	U086	30	u6	276.98	31	1	1	4	2	2	1								2	1	1	0	1	1	3	2	2	3	1	1	0	0	0	0	0	0	0
3	U086	33	u6	554.18	43	2	2	2	1	1	1								2	1	1	0	2	2	2	1	2	2	1	2	0	1	0	1	0	1	0
3	U086	34	u6	554.18	35	1	2	1	1	4	2								3	1	2	1	1	3	2	1	1	3	1	1	0	0	1	1	0	1	1	0
3	U086	37	u6	554.18	29	1	2	3	2	3	2								3	3	1	0	1	1	3	2	2	2	1	1	0	1	1	1	0	0	0
3	U086	38	u6	554.18	42	2	2	4	2	2	1								3	1	1	0	1	1	3	2	2	2	1	1	0	1	0	1	1	0	0	0
3	U087	11	u6	1269.07	45	2	2	3	2	1	1								3	1	3	0	2	1	3	2	2	2	1	1	0	1	0	0	0	0	0
3	U117	9	u6	274.89	35	1	1	3	2	3	2								3	2	1	0	1	1	3	2	1	3	1	1	0	1	0	1	0	1	0
3	U117	10	u6	274.89	44	2	1	3	2	2	1								3	3	1	0	2	1	3	2	2	2	1	1	0	1	0	1	0	1	0
3	U117	13	u6	550	42	2	2	3	2	2	1								3	1	1	0	1	2	3	2	2	3	1	1	0	1	0	0	1	1	0	0
3	U117	14	u6	550	44	2	1	4	2	1	1								3	1	1	0	1	3	3	2	2	2	1	3	0	1	1	1	1	1	0	0
3	U117	15	u6	274.89	40	2	2	1	1	1	1								1	1	2	1	2	2	1	1	1	2	1	3	0	0	0	1	1	1	1	0
3	U117	17	u6	550	41	2	2	2	1	2	1								3	1	2	1	2	2	3	2	1	1	0	1	0	1	0	0	0	0	0
3	U117	19	u6	550	32	1	2	3	2	2	1								3	4	2	1	1	1	1	1	1	2	1	1	0	1	0	1	0	1	0	0
3	U126	1	u2	219.67	33	1	2	4	2	3	2								3	1	1	0	1	1	3	2	1	2	1	1	0	1	0	0	0	0	0	0
3	U126	4	u2	439.45	37	2	2	3	2	2	1								3	1	1	0	2	1	3	2	2	2	1	1	0	1	0	0	0	0	0
3	U126	5	u2	439.45	44	2	2	3	2	3	2								3	1	1	0	1	1	3	2	2	3	1	1	0	0	0	0	0	0	0
3	U126	6	u2	439.45	29	1	2	3	2	2	1								3	1	3	0	2	2	3	2	2	2	1	3	0	0	0	0	0	0	0
3	U126	8	u2	219.67	33	1	2	3	2	2	1								2	1	2	1	2	2	2	1	2	2	1	2	0	0	1	1	0	1	0	0
3	U126	10	u2	219.67	41	2	2	4	2	4	2								3	1	2	1	1	1	3	2	2	2	1	1	0	0	0	0	0	0	0
3	U126	12	u2	439.45	38	2	2	2	1	3	2								2	1	2	1	2	1	3	2	2	2	1	2	0	1	0	0	0	0	0
3	U126	13	u2	439.45	34	1	2	3	2	2	1								3	1	1	0	1	2	3	2	1	2	1	2	0	1	0	0	0	0	0
3	U126	14	u2	219.67	20	1	1	3	2	2	1								2	1	1	0	2	1	3	2	2	2	1	2	0	0	1	1	0	0	0
3	U126	15	u2	439.45	42	2	2	2	1	2	1								3	1	3	0	2	2	3	2	2	2	1	3	0	1	1	1	1	0	0
3	U126	19	u2	219.67	32	1	1	3	2	2	1								3	1	1	0	2	2	2	1	2	3	1	1	0	0	0	0	0	0	0
3	U126	20	u2	219.67	43	2	2	3	2	2	1								3	1	3	0	2	1	3	2	2	1	0	3	0	0	0	1	0	0	0
3	U171	4	u3	2500.74	45	2	2	3	2	2	1								3	1	1	0	1	2	2	1	2	1	0	2	0	1	0	0	0	0	0
3	U171	8	u3	833.47	44	2	2	2	1	1	1								2	3	2	1	2	1	3	2	2	2	1	2	0	1	1	1	0	0	0
3	U171	9	u3	1667.27	31	1	2	3	2	3	2								3	1	3	0	1	1	2	1	2	2	1	1	0	1	1	1	1	0	0	1
3	U171	10	u3	833.47	28	1	1	4	2	1	1								3	1	1	0	1	1	3	2	2	3	1	1	0	0	0	0	0	0	0
3	U171	11	u3	1667.27	45	2	2	2	1	2	1								2	1	3	0	1	2	3	2	2	1	0	2	0	0	0	0	0	0	0
3	U171	12	u3	833.47	30	1	2	1	1	3	2								3	2	1	0	1	2	3	2	2	3	1	1	0	1	0	1	0	0	0	1
3	U171	14	u3	1667.27	34	1	2	3	2	2	1								3	1	3	0	1	2	3	2	1	2	1	1	0	0	1	1	1	1	0	1
3	U171	15	u3	1667.27	44	2	2	3	2	2	1								1	2	2	1	1	2	2	1	1	2	1	2	0	0	0	0	0	0	0
3	U171	16	u3	2500.74	35	1	1	3	2	2	1								3	3	1	0	1	1	3	2	2	1	0	1	0	0	0	0	0	1	0
3	U171	18	u3	2500.74	21	1	1	2	1	4	2								2	2	2	1	1	2	3	2	2	2	1	1	0	1	0	0	0	1	0
3	U171	20	u3	1667.27	37	2	2	4	2	3	2								3	3	1	0	2	2	3	2	1	2	1	1	0	1	0	1	1	0	0
3	U171	23	u3	833.47	44	2	2	3	2	1	1								2	3	2	1	1	2	2	1	2	2	1	2	0	0	1	1	1	0	0
3	U172	3	u3	1868.35	44	2	2	2	1	2	1								1	3	1	0	1	2	3	2	2	2	1	1	0	0	1	1	0	0	0
3	U172	4	u3	1245.53	20	1	1	4	2	2	1								2	2	3	0	2	1	3	2	2	3	1	1	0	0	0	0	0	1	0	0
3	U172	8	u3	622.71	26	1	2	4	2	4	2								3	1	1	0	2	2	3	2	2	2	1	2	0	0	0	0	0	0	0
3	U172	7	u3	1245.53	36	2	2	4	2	3	2								3	3	1	0	2	1	3	2	2	3	1	1	0	0	0	1	0	0	0
3	U172	20	u3	622.71	30	1	1	4	2	3	2								2	2	2	1	2	2	3	2	2	2	1	2	0	0	0	1	0	1	0
3	U172	11	u3	1245.53	30	1	2	4	2	4	2								3	2	1	0	2	1	3	2	2	2	1	1	0	0	0	0	0	1	0	0
3	U172	13	u3	1245.53	36	2	2	4	2	3	2								1	2	3	0	2	2	3	2	1	3	1	1	0	0	0	0	0	1	0
3	U172	9	u3	622.71	33	1	1	3	2	2	1								3	2	3	0	2	1	3	2	2	3	1	1	0	0	0	0	0	0	0
3	U172	1	u3	1245.53	33	1	2	4	2	4	2								3	4	1	0	1	1	3	2	2	2	1	1	0	0	0	1	1	0	0
3	U172	2	u3	1868.35	20	1	1	4	2	1	1								1	2	1	0	2	2	1	1	2	3	1	1	0	0	0	0	0	0	0
3	U207	3	u7	6989.73	38	2	2	2	1	3	2								3	1	2	1	2	1	3	2	2	2	1	1	0	0	0	1	0	0	0
3	U207	4	u7	13979.57	43	2	2	2	1	2	1								1	3	1	0	2	1	1	1	2	2	1	2	0	0	1	1	0	0	0
3	U207	5	u7	13979.57	45	2	2	3	2	3	2								3	4	1	0	1	1	3	2	1	2	1	1	0	1	0	0	1	1	0	0
3	U207	6	u7	13979.57	45	2	2	3	2	2	1								3	1	1	0	2	2	3	2	2	3	1	1	0	0	0	0	0	0	0
3	U207	10	u7	6989.73	39	2	2	2	1	4	2								3	2	1	0	1	1	2	1	2	2	1	2	0	1	0	1	0	0	0
3	U207	11	u7	20969.3	42	2	2	3	2	3	2								3	1	1	0	2	2	3	2	2	2	1	2	0	0	0	1	0	0	0
3	U207	15	u7	6989.73	43	2	2	3	2	4	2								3	1	1	0	1	1	3	2	2	2	1	3	0	1	0	1	0	1	1	0
3	U207	16	u7	13979.57	33	1	1	2	1	1	1								3	1	1	0	2	1	3	2	2	3	1	1	0	0	0	0	0	0	0
3	U207	17	u7	13979.57	44	2	1	3	2	2	1								3	1	3	0	2	1	3	2	2	2	1	2	0	0	1	1	0	0	0
3	U227	2	u8	463.87	22	1	1	4	2	2	1								1	2	3	0	2	2	1	1	2	2	1	3	0	0	0	0	0	0	0
3	U227	4	u8	927.52	42	2	2	3	2	1	1								3	3	1	0	2	1	3	2	2	3	1	1	0	1	1	1	1	1	0
3	U227	5	u8	927.52	41	2	2	3	2	3	2								3	1	1	0	1	1	3	2	2	3	1	1	0	0	1	1	1	1	0
3	U227	6	u8	463.87	24	1	1	3	2	3	2								1	2	1	0	2	2	1	1	1	2	1	3	0	0	0	0	0	0	0
3	U227	8	u8	463.87	45	2	2	4	2	2	1								2	1	1	0	1	2	3	2	2	2	1	1	0	0	0	0	0	0	0
3	U227	9	u8	463.87	36	2	2	4	2	4	2								2	1	1	0	2	2	3	2	1	2	1	1	0	1	0	0	0	0	0
3	U227	10	u8	463.87	45	2	2	3	2	4	2								2	2	1	0	2	2	1	1	2	2	1	1	0	1	0	1	0	0	0
3	U227	12	u8	463.87	42	2	1	1	1	2	1								3	1	2	1	2	1	3	2	1	1	0	3	0	0	1	1	1	0	0
3	U227	13	u8	463.87	23	1	1	4	2	3	2								3	2	3	0	2	3	3	2	2	3	1	1	0	0	0	0	0	0	1	0
3	U227	14	u8	463.87	20	1	1	3	2	2	1								3	2	1	0	2	1	3	2	2	2	1	2	0	0	1	1	1	1	0
3	U227	15	u8	463.87	37	2	2	4	2	3	2								3	1	1	0	1	1	3	2	2	3	1	1	0	1	0	1	1	0	0	0
3	U227	18	u8	463.87	36	2	2	3	2	3	2								3	2	1	0	2	2	3	2	2	3	1	1	0	0	0	0	0	0	0	0
3	U227	20	u8	927.52	40	2	2	2	1	3	2								3	3	1	0	2	2	3	2	2	2	1	1	0	0	0	0	1	0	0
3	U227	21	u8	927.52	34	1	2	2	1	1	1								3	3	1	0	1	3	3	2	2	2	1	1	0	0	0	0	0	1	0	0
3	U227	23	u8	463.87	36	2	2	3	2	3	2								2	1	1	0	1	1	3	2	2	3	1	1	0	1	1	1	1	1	0
3	U227	27	u8	463.87	35	1	2	3	2	2	1								3	3	1	0	1	1	2	1	2	3	1	1	0	1	0	0	0	0	0
3	U260	1	u3	669.13	43	2	1	2	1	2	1								3	4	3	0	1	2	3	2	2	2	1	2	0	0	1	1	1	1	0	0
3	U260	2	u3	1338.37	37	2	2	4	2	4	2								3	2	1	0	1	2	3	2	1	3	1	1	0	1	0	0	0	1	0
3	U260	3	u3	1338.37	37	2	2	4	2	4	2								3	1	1	0	2	1	3	2	2	2	1	1	0	0	0	0	0	0	0
3	U260	4	u3	669.13	25	1	1	4	2	3	2								3	2	3	0	1	1	3	2	2	2	1	1	0	0	1	1	1	1	0
3	U260	6	u3	1338.37	27	1	2	4	2	2	1								3	1	3	0	2	1	3	2	1	2	1	1	0	0	0	0	0	0	0
3	U260	7	u3	1338.37	42	2	2	4	2	2	1								3	3	3	0	2	1	3	2	2	2	1	1	0	0	0	0	0	0	0
3	U260	11	u3	669.13	43	2	2	2	1	2	1								3	3	1	0	1	1	3	2	2	2	1	1	0	1	0	0	0	0	0
3	U260	16	u3	1338.37	43	2	2	3	2	3	2								3	3	3	0	1	1	3	2	2	1	0	3	0	1	1	1	1	1	0
3	U260	19	u3	1338.37	36	2	2	4	2	3	2								3	2	1	0	1	1	3	2	1	3	1	1	0	0	0	0	1	0	0	1
3	U260	20	u3	1338.37	32	1	2	4	2	4	2								3	3	1	0	2	1	2	1	2	2	1	1	0	0	0	0	0	0	0
3	U082	2	u6	1174.91	43	2	2	2	1	1	1								1	1	1	0	1	2	3	2	2	2	1	3	0	0	0	0	0	0	0	0
3	U082	5	u6	587.4	28	1	1	4	2	2	1								3	1	2	1	1	3	3	2	2	2	1	1	0	0	0	0	0	0	0
3	U082	6	u6	587.4	18	1	1	3	2	2	1								3	2	1	0	2	1	3	2	2	3	1	1	0	0	0	0	0	0	0
3	U082	8	u6	587.4	40	2	2	3	2	2	1								3	1	1	0	1	1	3	2	2	2	1	1	0	1	1	1	1	1	0
3	U082	11	u6	587.4	23	1	1	4	2	2	1								3	2	2	1	1	2	2	1	1	2	1	1	0	0	0	0	0	0	0
3	U082	12	u6	1174.91	41	2	2	4	2	3	2								3	1	1	0	2	1	3	2	2	2	1	1	0	1	0	1	0	1	0
3	U082	13	u6	587.4	35	1	1	4	2	2	1								3	3	3	0	1	2	3	2	1	1	0	3	0	1	1	1	0	0	0
3	U082	14	u6	1174.91	38	2	2	4	2	3	2								1	3	1	0	2	3	1	1	2	2	1	1	0	0	1	1	0	1	0	0
3	U082	17	u6	1174.91	31	1	2	4	2	2	1								3	3	1	0	1	3	3	2	2	1	0	3	0	0	0	0	0	0	0
3	U082	18	u6	1174.91	31	1	2	4	2	3	2								1	1	3	0	1	2	3	2	2	1	0	1	0	0	0	0	0	0	0	0
3	U083	5	u6	199.21	31	1	1	3	2	1	1								3	1	1	0	2	1	3	2	2	3	1	1	0	0	0	0	0	1	0
3	U083	7	u6	398.75	43	2	2	3	2	2	1								3	1	1	0	1	2	3	2	2	2	1	1	0	1	0	1	1	1	0
3	U083	8	u6	199.21	44	2	2	3	2	1	1								3	1	2	1	1	2	3	2	2	2	1	1	0	0	0	1	0	0	0
3	U083	13	u6	199.21	28	1	1	4	2	2	1								3	3	1	0	2	2	3	2	2	2	1	3	0	1	0	0	0	0	0
3	U083	20	u6	398.75	36	2	2	3	2	2	1								3	1	2	1	2	2	3	2	2	2	1	2	0	1	1	1	1	1	0
3	U083	21	u6	199.21	30	1	1	4	2	3	2								3	1	1	0	2	1	3	2	1	3	1	1	0	0	0	0	0	0	0
3	U083	22	u6	398.75	45	2	2	3	2	2	1								3	1	1	0	2	2	3	2	2	2	1	1	0	0	0	0	0	0	0
3	U100	3	u6	760.32	41	2	2	3	2	2	1								3	1	3	0	1	1	3	2	2	2	1	1	0	0	0	1	0	1	0
3	U100	5	u6	1140.59	45	2	2	3	2	3	2								3	1	3	0	1	2	3	2	2	1	0	3	0	0	1	1	0	1	0
3	U100	6	u6	380.27	43	2	2	3	2	1	1								3	1	3	0	1	1	3	2	2	3	1	1	0	1	1	1	1	1	0	0
3	U100	7	u6	380.27	43	2	1	2	1	1	1								2	1	1	0	1	1	3	2	2	2	1	2	0	0	1	1	1	1	0	0
3	U100	13	u6	760.32	44	2	1	3	2	1	1								2	1	3	0	1	1	3	2	2	2	1	1	0	1	0	1	1	1	1	0
3	U100	15	u6	380.27	45	2	2	3	2	4	2								3	1	3	0	1	1	2	1	1	1	0	3	0	1	1	1	1	0	0	0
3	U100	16	u6	380.27	42	2	1	2	1	1	1								3	1	3	0	2	1	3	2	2	3	1	1	0	1	0	1	0	0	0
3	U100	19	u6	380.27	25	1	1	3	2	2	1								2	1	3	0	1	1	3	2	2	3	1	1	0	1	0	0	0	1	1	0
3	U100	21	u6	570.24	43	2	2	4	2	3	2								3	1	1	0	1	1	3	2	2	2	1	1	0	0	1	1	1	0	0
3	U100	22	u6	380.27	24	1	1	4	2	1	1								2	1	1	0	2	3	3	2	1	1	0	3	0	0	0	0	0	0	0
3	U199	1	u1	411.18	32	1	1	3	2	2	1								2	3	3	0	2	2	1	1	2	2	1	3	0	1	1	1	1	1	1	1
3	U199	3	u1	1233.43	42	2	2	2	1	3	2								3	3	1	0	2	1	3	2	2	2	1	1	0	1	0	0	0	0	0
3	U199	4	u1	822.36	24	1	1	3	2	2	1								3	4	1	0	2	1	3	2	2	2	1	1	0	0	0	0	0	0	0
3	U199	8	u1	822.36	31	1	2	3	2	2	1								3	4	1	0	2	1	2	1	2	3	1	1	0	1	0	0	0	1	0
3	U199	9	u1	1233.43	42	2	2	2	1	1	1								3	4	1	0	1	1	1	1	2	2	1	1	0	0	0	1	1	0	0
3	U199	10	u1	822.36	41	2	2	2	1	3	2								3	1	1	0	2	1	3	2	2	1	0	1	0	0	0	0	0	0	0
3	U199	11	u1	822.36	37	2	2	2	1	2	1								3	4	1	0	2	2	1	1	2	1	0	2	0	0	1	1	1	1	0	1
3	U199	12	u1	822.36	44	2	2	4	2	2	1								3	4	1	0	1	1	1	1	2	2	1	1	0	1	0	0	0	1	0
3	U199	19	u1	822.36	42	2	2	3	2	2	1								2	4	1	0	2	2	2	1	2	2	1	1	0	1	0	1	0	1	0
3	U199	22	u1	1233.43	45	2	2	2	1	1	1								3	4	2	1	1	1	3	2	2	1	0	2	0	1	0	1	0	1	0	0
3	U199	23	u1	411.18	26	1	1	4	2	2	1								3	1	1	0	1	3	3	2	2	3	1	1	0	0	0	0	0	0	0
3	U199	25	u1	822.36	38	2	2	1	1	3	2								3	4	1	0	2	1	1	1	2	2	1	2	0	0	0	1	1	0	0
3	U229	10	u1	1312.85	22	1	1	4	2	2	1								3	3	1	0	2	2	3	2	2	2	1	3	0	0	0	1	1	1	0
3	U229	12	u1	1312.85	25	1	1	3	2	3	2								3	2	1	0	1	1	3	2	2	3	1	1	0	0	0	0	0	0	0
3	U229	3	u1	2625.92	33	1	2	4	2	3	2								3	1	1	0	2	1	3	2	2	2	1	3	0	0	0	0	0	0	0
3	U229	8	u1	1969.33	41	2	2	2	1	3	2								3	4	1	0	1	3	1	1	2	3	1	2	0	1	1	1	1	1	0
3	U229	16	u1	2625.92	44	2	2	4	2	4	2								3	2	3	0	2	2	2	1	2	2	1	1	0	0	1	1	1	1	0
3	U229	1	u1	2625.92	40	2	2	2	1	3	2								3	4	2	1	1	1	1	1	2	2	1	3	0	0	0	0	0	0	0
3	U229	7	u1	1312.85	28	1	2	2	1	3	2								3	2	1	0	2	2	2	1	2	2	1	2	0	0	0	0	0	1	0
3	U229	18	u1	3938.88	31	1	2	3	2	2	1								2	3	1	0	2	2	2	1	2	2	1	2	0	1	1	1	1	0	0	1
3	U229	19	u1	2625.92	31	1	2	3	2	2	1								3	4	1	0	2	1	1	1	1	2	1	1	0	1	0	0	0	1	0
3	U111	4	u2	1104.18	40	2	2	3	2	4	2								3	3	1	0	2	1	3	2	2	2	1	3	0	1	0	0	0	1	0
3	U111	10	u2	1104.18	35	1	2	4	2	2	1								3	2	1	0	1	2	3	2	2	2	1	2	0	0	1	1	0	0	0
3	U111	11	u2	1104.18	25	1	1	4	2	2	1								1	2	1	0	2	1	3	2	2	2	1	2	0	0	0	0	0	0	0	0
3	U111	12	u2	1656.38	43	2	2	3	2	2	1								3	3	3	0	2	1	2	1	1	2	1	2	0	1	1	1	0	0	0
3	U111	13	u2	1104.18	36	2	2	3	2	2	1								2	1	1	0	1	2	3	2	2	2	1	2	0	1	1	1	0	0	0
3	U111	15	u2	552.2	36	2	2	1	1	3	2								3	3	1	0	1	3	3	2	2	3	1	1	0	1	1	1	1	0	0
3	U111	17	u2	552.2	41	2	2	2	1	3	2								3	1	1	0	1	1	3	2	2	2	1	3	0	0	0	0	0	1	0
3	U111	18	u2	1104.18	36	2	2	1	1	2	1								3	1	1	0	2	2	2	1	1	2	1	1	0	0	0	1	0	1	0
3	U111	19	u2	1104.18	32	1	2	4	2	4	2								3	1	1	0	2	2	3	2	2	2	1	3	0	1	0	0	0	1	0
3	U111	20	u2	1104.18	33	1	2	4	2	4	2								2	3	3	0	2	1	2	1	1	2	1	1	0	0	1	1	0	0	0
3	U114	4	u2	362.89	23	1	1	4	2	2	1								3	1	1	0	2	2	3	2	2	2	1	2	0	0	0	1	1	0	0	0
3	U114	5	u2	725.56	38	2	2	3	2	2	1								3	1	1	0	2	1	3	2	2	1	0	3	0	1	0	0	0	1	0	1
3	U114	7	u2	725.56	36	2	2	3	2	2	1								1	1	3	0	2	1	3	2	1	2	1	2	0	1	0	0	0	1	0
3	U114	8	u2	362.89	31	1	1	3	2	2	1								3	1	3	0	1	2	3	2	2	1	0	2	0	1	0	0	0	1	0
3	U114	10	u2	725.56	20	1	1	4	2	1	1								2	1	3	0	2	1	3	2	2	2	1	1	0	0	0	1	1	1	0
3	U114	12	u2	362.89	32	1	2	4	2	4	2								3	3	1	0	1	2	3	2	2	2	1	1	0	1	0	1	0	1	0	0
3	U114	15	u2	725.56	36	2	2	3	2	3	2								3	1	1	0	2	1	3	2	2	1	0	3	0	1	0	1	1	1	0
3	U114	24	u2	362.89	31	1	1	3	2	3	2								3	1	2	1	2	1	3	2	2	3	1	1	0	0	0	0	0	0	0
3	U134	1	u2	230.89	21	1	1	4	2	1	1								1	3	1	0	2	1	3	2	2	2	1	2	0	0	0	1	1	0	0
3	U134	2	u2	461.78	32	1	2	3	2	3	2								3	1	1	0	1	1	3	2	2	2	1	2	0	1	0	0	0	0	0
3	U134	3	u2	461.78	43	2	2	3	2	2	1								3	1	2	1	2	2	1	1	2	2	1	2	0	1	1	1	1	0	0	0
3	U134	5	u2	461.78	36	2	2	2	1	1	1								3	3	1	0	2	2	3	2	2	2	1	1	0	0	0	0	0	0	0
3	U134	7	u2	230.89	29	1	1	3	2	3	2								1	1	3	0	1	1	1	1	1	2	1	1	0	1	0	0	0	1	0	0
3	U134	7	u2	230.89	42	2	2	2	1	2	1								3	3	1	0	2	2	3	2	1	2	1	1	0	1	1	1	0	1	0
3	U134	10	u2	461.78	26	1	2	3	2	3	2								3	1	3	0	2	1	2	1	1	2	1	1	0	0	0	1	1	1	1	1
3	U134	11	u2	230.89	36	2	2	2	1	3	2								1	3	2	1	1	2	1	1	1	2	1	2	0	1	0	0	0	0	0	0
3	U134	12	u2	230.89	25	1	1	4	2	3	2								3	1	1	0	2	2	3	2	2	2	1	2	0	0	0	0	0	0	0	1
3	U138	1	u2	1233.21	26	1	2	4	2	3	2								1	2	1	0	2	1	3	2	1	2	1	1	0	0	0	1	0	1	0
3	U138	4	u2	1233.21	35	1	2	4	2	4	2								3	2	1	0	1	1	3	2	2	3	1	1	0	0	0	1	0	1	0
3	U138	5	u2	2466.2	33	1	2	4	2	4	2								3	1	1	0	2	1	3	2	2	3	1	1	0	1	0	1	0	1	0
3	U138	7	u2	2466.2	32	1	2	4	2	3	2								3	1	1	0	2	2	3	2	1	3	1	1	0	0	1	1	0	1	0
3	U138	9	u2	3699.3	19	1	1	4	2	3	2								3	2	1	0	1	1	3	2	1	3	1	1	0	0	0	0	0	1	0
3	U138	10	u2	2466.2	31	1	2	4	2	4	2								3	1	1	0	2	1	2	1	1	3	1	1	0	1	0	0	0	1	0
3	U138	11	u2	2466.2	32	1	2	4	2	4	2								3	1	3	0	2	2	3	2	2	3	1	1	0	1	0	0	0	1	1	1
3	U138	12	u2	2466.2	32	1	2	4	2	4	2								3	1	1	0	1	1	3	2	1	2	1	1	0	1	0	0	0	1	0
3	U138	17	u2	1233.21	30	1	1	4	2	4	2								3	2	2	1	1	1	3	2	2	3	1	1	0	0	0	1	0	0	0	1
3	U138	19	u2	1233.21	19	1	1	4	2	1	1								1	1	1	0	2	1	3	2	2	3	1	1	0	0	0	0	0	0	0
3	U138	20	u2	1233.21	29	1	1	4	2	4	2								1	1	1	0	2	1	3	2	2	2	1	1	0	0	0	0	0	0	0
3	U138	21	u2	2466.2	34	1	2	4	2	4	2								3	1	1	0	2	1	2	1	2	3	1	1	0	0	0	0	1	1	0
3	U148	2	u2	895.73	33	1	2	4	2	1	1								3	1	1	0	2	2	3	2	1	2	1	3	0	1	0	0	0	1	1	1
3	U148	4	u2	895.73	41	2	1	2	1	1	1								3	1	1	0	2	2	3	2	1	1	0	3	0	1	1	1	0	0	0
3	U148	6	u2	895.73	26	1	1	3	2	2	1								2	1	3	0	2	1	3	2	2	1	0	2	0	0	0	1	1	1	0
3	U148	8	u2	895.73	35	1	2	3	2	2	1								3	1	1	0	2	3	3	2	2	3	1	1	0	1	0	0	0	1	0
3	U148	11	u2	2687.19	18	1	1	3	2	2	1								2	1	1	0	2	1	3	2	2	2	1	1	0	0	0	0	0	0	0	0
3	U148	12	u2	1791.46	29	1	2	3	2	2	1								3	1	1	0	2	2	3	2	2	2	1	2	0	1	1	1	1	1	0
3	U148	13	u2	895.73	21	1	1	3	2	2	1								2	1	1	0	1	2	3	2	1	2	1	2	0	1	0	0	0	1	0
3	U148	14	u2	1791.46	41	2	2	3	2	1	1								3	1	1	0	2	2	3	2	2	2	1	3	0	0	1	1	1	1	0
3	U156	4	u2	1133.77	36	2	2	4	2	4	2								3	2	1	0	1	1	3	2	2	2	1	1	0	1	0	0	0	1	0
3	U156	5	u2	755.92	30	1	2	1	1	2	1								3	3	2	1	1	1	3	2	2	2	1	1	0	1	0	1	1	0	0
3	U156	8	u2	1133.77	45	2	2	2	1	1	1								3	2	1	0	1	1	3	2	2	3	1	1	0	1	1	1	1	0	0
3	U156	9	u2	1133.77	42	2	2	2	1	1	1								3	3	1	0	1	1	3	2	2	2	1	1	0	0	1	1	1	1	1	1
3	U156	11	u2	1133.77	41	2	2	2	1	1	1								3	3	1	0	1	1	3	2	2	2	1	1	0	1	0	0	0	0	0
3	U156	12	u2	377.96	31	1	2	3	2	2	1								3	2	1	0	1	1	3	2	2	1	0	3	1	0	1	1	0	1	0	0
3	U156	13	u2	755.92	36	2	2	2	1	1	1								3	2	1	0	1	1	3	2	2	2	1	2	0	0	0	1	0	1	0
3	U156	14	u2	377.96	41	2	2	2	1	1	1								3	3	1	0	2	1	3	2	2	3	1	1	0	1	0	0	0	0	0
3	U156	16	u2	377.96	23	1	1	2	1	1	1								3	2	1	0	2	2	1	1	2	3	1	2	0	0	0	0	0	0	0
3	U252	2	u2	1843.6	29	1	2	4	2	4	2								3	1	1	0	1	2	2	1	2	3	1	1	0	0	0	1	0	1	0	0
3	U252	4	u2	1843.6	21	1	1	4	2	2	1								3	1	1	0	2	1	2	1	2	3	1	1	0	0	0	0	0	1	0
3	U252	5	u2	921.91	43	2	2	3	2	2	1								3	2	1	0	2	1	3	2	2	3	1	1	0	0	1	1	1	1	0
3	U252	6	u2	1843.6	28	1	1	4	2	4	2								3	1	1	0	2	2	3	2	2	2	1	1	0	0	0	0	0	1	0
3	U252	13	u2	1843.6	32	1	2	4	2	4	2								3	2	1	0	1	1	2	1	2	3	1	1	0	0	0	0	0	1	0
3	U252	15	u2	921.91	30	1	2	4	2	4	2								3	1	2	1	1	1	1	1	2	3	1	1	0	0	0	1	1	1	0
3	U252	16	u2	921.91	25	1	1	4	2	3	2								3	2	1	0	2	2	3	2	2	3	1	1	0	0	0	0	0	1	0
3	U252	18	u2	921.91	26	1	1	4	2	4	2								2	1	1	0	2	3	3	2	2	3	1	1	0	0	0	1	1	1	0
3	U258	5	u2	993.19	20	1	1	3	2	2	1								3	3	1	0	1	3	2	1	2	2	1	3	0	0	0	0	0	1	0	0
3	U258	6	u2	993.19	39	2	2	3	2	2	1								3	2	1	0	2	1	3	2	2	1	0	3	0	1	0	0	0	0	0
3	U258	7	u2	993.19	42	2	2	3	2	1	1								3	4	1	0	1	2	1	1	2	2	1	2	0	1	1	1	0	1	0
3	U258	8	u2	993.19	20	1	1	4	2	1	1								3	3	1	0	2	2	3	2	2	1	0	3	0	1	0	0	0	0	0
3	U258	9	u2	1489.73	21	1	1	3	2	2	1								3	2	2	1	2	1	3	2	2	2	1	1	0	0	0	0	0	1	0
3	U258	10	u2	496.65	22	1	1	4	2	2	1								3	2	1	0	2	2	3	2	2	2	1	1	0	0	0	0	0	1	0	1
3	U258	12	u2	993.19	45	2	2	2	1	1	1								3	3	2	1	2	1	3	2	2	1	0	2	0	0	0	1	0	0	0
3	U258	14	u2	496.65	25	1	1	3	2	2	1								3	3	1	0	2	2	1	1	2	2	1	3	0	1	0	0	0	0	0
3	U258	19	u2	496.65	24	1	1	4	2	2	1								2	3	3	0	2	2	3	2	2	2	1	3	0	0	0	0	0	1	0
3	U258	21	u2	1489.73	43	2	2	3	2	1	1								3	3	1	0	2	1	1	1	2	2	1	3	0	0	1	1	0	0	0
3	U258	23	u2	496.65	26	1	1	4	2	2	1								3	1	1	0	2	1	3	2	2	2	1	3	0	0	0	0	0	1	0
3	U258	25	u2	993.19	22	1	1	4	2	2	1								3	3	1	0	2	1	3	2	2	2	1	3	0	1	0	0	0	1	0
3	U017	2	u4	841.17	23	1	1	4	2	2	1								3	1	3	0	2	2	3	2	2	2	1	1	0	0	0	0	0	0	0
3	U017	4	u4	841.17	40	2	2	3	2	2	1								1	3	2	1	1	2	2	1	2	3	1	1	0	1	0	0	0	0	0
3	U017	5	u4	841.17	43	2	2	3	2	4	2								2	3	3	0	2	3	3	2	1	3	1	1	0	1	1	1	0	0	0
3	U017	6	u4	2523.51	42	2	2	2	1	1	1								2	1	1	0	2	2	3	2	1	1	0	3	0	1	1	1	1	1	0
3	U017	7	u4	1682.34	35	1	2	3	2	2	1								3	3	3	0	2	1	1	1	2	2	1	2	0	0	0	0	0	0	0
3	U017	10	u4	1682.34	28	1	2	4	2	1	1								2	1	1	0	1	2	3	2	2	2	1	2	0	0	0	1	0	1	0
3	U017	12	u4	841.17	18	1	1	1	1	2	1								3	1	3	0	2	1	2	1	2	2	1	1	0	1	1	1	0	0	1	0
3	U038	1	u4	1515.03	37	2	2	2	1	1	1								3	3	3	0	2	2	2	1	2	2	1	1	0	1	0	0	0	0	0
3	U038	5	u4	757.46	43	2	1	3	2	1	1								3	1	1	0	2	2	3	2	2	2	1	1	0	0	0	0	0	0	0
3	U038	6	u4	1515.03	32	1	2	3	2	2	1								3	3	1	0	1	1	3	2	2	2	1	1	0	0	0	1	1	0	0
3	U038	8	u4	757.46	25	1	1	3	2	2	1								3	1	3	0	2	2	3	2	1	2	1	2	0	1	1	1	1	1	0
3	U038	10	u4	2272.49	44	2	2	3	2	3	2								3	2	1	0	2	1	3	2	2	3	1	1	0	1	1	1	1	1	0
3	U038	11	u4	757.46	39	2	1	4	2	2	1								3	1	1	0	1	2	3	2	2	2	1	2	0	0	0	0	0	0	0
3	U038	20	u4	2272.49	43	2	2	3	2	1	1								3	1	1	0	1	1	3	2	2	2	1	2	0	1	0	1	0	0	0
3	U038	21	u4	1515.03	37	2	2	3	2	2	1								2	3	1	0	1	2	1	1	2	1	0	1	0	1	1	1	1	1	0
3	U038	23	u4	757.46	40	2	2	4	2	2	1								2	3	1	0	1	1	3	2	2	2	1	1	0	1	0	0	0	1	0
3	U039	2	u4	289.96	45	2	2	3	2	2	1								3	1	2	1	1	2	2	1	2	2	1	1	0	1	1	1	0	0	0
3	U039	3	u4	579.7	34	1	2	1	1	3	2								2	1	3	0	2	3	3	2	2	2	1	1	0	0	0	0	0	0	0	0
3	U039	4	u4	289.96	31	1	2	4	2	2	1								3	1	1	0	2	3	3	2	2	2	1	1	0	0	0	0	0	1	0
3	U039	6	u4	579.7	43	2	2	4	2	2	1								3	1	3	0	2	1	3	2	2	2	1	2	0	0	0	0	0	0	0
3	U039	7	u4	1159.62	20	1	1	3	2	2	1								3	2	1	0	2	1	1	1	2	2	1	1	0	0	0	0	0	1	0	1
3	U039	10	u4	579.7	38	2	2	4	2	2	1								3	1	1	0	1	1	3	2	2	2	1	1	0	1	0	0	0	0	0
3	U039	14	u4	869.77	44	2	2	3	2	2	1								3	1	1	0	1	1	3	2	2	3	1	1	0	1	0	0	0	1	0
3	U039	17	u4	579.7	41	2	2	2	1	2	1								2	1	1	0	1	2	3	2	2	2	1	1	0	0	0	1	0	1	0
3	U039	21	u4	579.7	42	2	1	3	2	2	1								3	1	1	0	2	1	3	2	2	2	1	1	0	0	0	0	0	1	0
3	U049	1	u5	520.63	45	2	2	2	1	1	1								3	1	3	0	2	3	3	2	1	3	1	1	0	1	1	1	0	1	0
3	U049	3	u5	520.63	23	1	1	4	2	1	1								3	1	1	0	2	1	3	2	2	2	1	1	0	0	0	0	0	1	0
3	U049	6	u5	1041.37	43	2	2	3	2	1	1								3	1	1	0	2	2	3	2	1	2	1	2	0	1	1	1	0	0	0
3	U049	11	u5	520.63	34	1	2	4	2	2	1								3	1	1	0	1	1	3	2	1	2	1	1	0	1	0	0	1	1	0
3	U049	13	u5	1041.37	41	2	2	3	2	1	1								3	2	1	0	1	2	3	2	2	2	1	1	0	1	0	0	0	1	0
3	U049	16	u5	1562	42	2	2	2	1	3	2								3	2	2	1	2	1	3	2	1	3	1	1	0	0	0	1	0	1	0
3	U049	20	u5	1041.37	23	1	1	4	2	2	1								2	1	1	0	2	2	2	1	2	3	1	1	0	0	1	1	1	1	0
3	U049	21	u5	1041.37	41	2	2	2	1	2	1								3	1	2	1	1	1	3	2	1	2	1	1	0	0	1	1	0	1	0
3	U049	22	u5	520.63	23	1	1	4	2	1	1								3	1	1	0	2	1	3	2	2	3	1	1	0	0	0	0	0	1	0
3	U049	25	u5	520.63	37	2	2	4	2	4	2								3	1	1	0	2	1	3	2	2	3	1	1	0	0	0	0	0	0	0	0
3	U049	26	u5	520.63	45	2	2	3	2	1	1								3	1	1	0	1	2	3	2	2	3	1	1	0	1	1	1	1	1	0	0
3	U050	1	u4	1040.16	24	1	1	3	2	3	2								2	1	1	0	2	1	3	2	2	3	1	1	0	1	0	1	0	1	0
3	U050	3	u4	1040.16	44	2	2	4	2	3	2								2	1	1	0	2	1	3	2	1	2	1	1	0	0	0	0	1	1	0
3	U050	4	u4	1040.16	24	1	1	3	2	2	1								3	4	3	0	1	1	3	2	2	2	1	1	0	1	0	0	0	0	0
3	U050	5	u4	1040.16	43	2	2	3	2	2	1								3	1	3	0	2	1	1	1	2	3	1	1	0	1	0	1	0	0	0
3	U050	6	u4	520.19	43	2	1	2	1	3	2								2	1	3	0	2	1	3	2	1	2	1	3	0	1	0	0	0	1	0
3	U050	8	u4	1560.24	45	2	2	2	1	1	1								3	3	1	0	1	1	3	2	1	2	1	1	0	1	0	0	1	1	0	0
3	U050	13	u4	1040.16	44	2	2	4	2	2	1								3	1	2	1	1	1	3	2	2	3	1	1	0	0	0	1	0	0	0
3	U050	15	u4	520.19	22	1	1	3	2	1	1								3	2	1	0	2	1	3	2	2	3	1	1	0	0	0	0	0	0	0
3	U050	17	u4	1040.16	45	2	2	4	2	2	1								1	1	2	1	2	2	2	1	1	1	0	1	0	1	0	1	1	1	0
3	U050	21	u4	520.19	41	2	2	1	1	1	1								3	1	2	1	1	2	1	1	1	1	0	1	0	1	1	1	1	0	0
3	U058	1	u5	300.41	42	2	2	2	1	1	1								3	1	2	1	1	1	3	2	1	2	1	2	0	1	0	0	0	0	0	0
3	U058	5	u5	300.41	30	1	2	4	2	4	2								1	1	1	0	2	2	3	2	2	3	1	1	0	0	0	0	0	0	0
3	U058	6	u5	901.01	45	2	2	3	2	1	1								2	1	2	1	2	1	3	2	2	3	1	1	0	1	1	1	1	0	0	0
3	U058	8	u5	300.41	44	2	2	3	2	2	1								2	1	2	1	2	3	1	1	1	1	0	3	0	0	0	0	0	1	0
3	U058	16	u5	300.41	41	2	2	3	2	3	2								3	1	1	0	2	2	1	1	2	1	0	2	0	1	0	0	0	1	0
3	U106	1	u5	1104.18	43	2	2	2	1	2	1								3	1	1	0	1	1	3	2	1	3	1	1	0	0	0	0	0	0	0
3	U106	3	u5	3312.65	38	2	2	4	2	2	1								3	1	1	0	1	1	3	2	2	3	1	1	0	1	1	1	1	1	0
3	U106	4	u5	2208.47	33	1	2	2	1	1	1								3	1	3	0	1	1	2	1	1	2	1	1	0	0	0	0	0	0	0
3	U106	9	u5	1104.18	33	1	2	2	1	2	1								2	1	1	0	2	1	3	2	1	2	1	1	0	1	1	1	0	1	0
3	U106	10	u5	1656.27	34	1	2	3	2	2	1								3	1	1	0	2	1	3	2	1	3	1	1	0	0	0	0	0	0	0
3	U106	12	u5	1104.18	30	1	1	3	2	1	1								3	1	1	0	1	1	3	2	1	3	1	1	0	1	0	1	0	1	0
3	U106	13	u5	1104.18	32	1	1	3	2	1	1								3	1	3	0	1	3	1	1	2	2	1	2	0	0	0	0	0	0	0
3	U106	17	u5	1104.18	32	1	2	2	1	2	1								3	2	3	0	2	2	2	1	2	1	0	2	0	1	0	0	0	0	0	0
3	U106	18	u5	2208.47	40	2	2	3	2	3	2								3	1	2	1	2	2	3	2	2	3	1	1	0	1	1	1	1	1	1	1
3	U106	19	u5	2208.47	43	2	1	2	1	1	1								3	1	2	1	2	1	3	2	1	3	1	1	0	1	1	1	0	1	0
3	U106	21	u5	1104.18	29	1	1	4	2	2	1								2	1	3	0	2	2	3	2	2	2	1	1	0	0	0	0	0	1	0
3	U106	22	u5	3312.65	44	2	2	3	2	2	1								3	1	2	1	1	1	2	1	2	3	1	1	0	1	0	1	0	1	0
3	U106	24	u5	3312.65	43	2	2	3	2	1	1								3	1	3	0	2	2	2	1	1	1	0	3	0	1	1	1	1	0	0	0
3	U189	1	u4	953.81	40	2	2	2	1	2	1								3	1	1	0	1	1	3	2	2	2	1	1	0	0	0	1	0	1	0
3	U189	2	u4	953.81	21	1	1	4	2	1	1								1	1	1	0	1	2	3	2	1	2	1	3	0	1	0	0	0	1	0
3	U189	11	u4	1907.51	39	2	2	2	1	1	1								3	3	1	0	1	2	3	2	2	2	1	3	0	1	1	1	1	0	0
3	U189	12	u4	1907.51	39	2	2	2	1	2	1								3	1	1	0	2	1	3	2	1	2	1	2	0	1	0	1	1	1	0
3	U189	13	u4	1907.51	43	2	2	3	2	2	1								3	1	3	0	2	2	3	2	1	2	1	2	0	1	0	0	0	0	0
3	U189	14	u4	1907.51	42	2	2	3	2	3	2								3	3	1	0	1	1	3	2	1	2	1	1	0	1	0	0	1	0	0
3	U189	15	u4	1907.51	44	2	2	2	1	1	1								3	1	1	0	1	1	3	2	2	2	1	1	0	1	0	0	0	0	0
3	U189	16	u4	1907.51	45	2	2	2	1	4	2								3	1	2	1	1	2	3	2	2	2	1	3	1	1	0	0	0	0	0	0
3	U194	1	u4	1327.26	40	2	2	3	2	2	1								3	3	1	0	1	1	3	2	2	2	1	2	0	1	1	1	1	1	0
3	U194	4	u4	1769.68	40	2	2	2	1	1	1								3	1	1	0	2	3	3	2	2	1	0	2	0	1	0	0	0	0	0
3	U194	5	u4	884.84	27	1	2	2	1	1	1								3	4	1	0	2	1	1	1	2	1	0	2	0	0	0	0	0	0	0
3	U194	8	u4	884.84	36	2	2	2	1	2	1								3	1	1	0	1	3	2	1	2	2	1	3	0	1	0	1	0	1	0
3	U194	10	u4	1769.68	45	2	2	1	1	3	2								3	1	1	0	2	1	1	1	2	2	1	2	0	1	0	0	0	0	0	0
3	U194	11	u4	1769.68	32	1	2	3	2	1	1								3	3	2	1	2	2	1	1	2	1	0	2	0	0	0	0	0	0	0
3	U194	13	u4	1769.68	31	1	2	4	2	3	2								3	1	1	0	1	1	3	2	2	3	1	1	0	0	0	1	1	0	0
3	U194	16	u4	884.84	43	2	2	3	2	3	2								2	3	1	0	2	1	2	1	2	1	0	3	0	1	0	0	0	1	0
3	U194	17	u4	884.84	23	1	2	3	2	2	1								3	4	1	0	2	2	1	1	2	2	1	3	0	0	0	1	0	1	0
3	U194	18	u4	1327.26	42	2	2	2	1	1	1								1	3	1	0	2	1	1	1	1	1	0	2	0	1	1	1	0	0	0	0
3	U194	20	u4	884.84	31	1	2	4	2	3	2								3	3	1	0	2	3	2	1	2	2	1	1	0	0	0	1	1	1	0
3	U198	2	u1	1261.81	27	1	2	3	2	2	1								3	3	1	0	2	1	3	2	2	2	1	3	0	1	0	1	1	1	0
3	U198	6	u1	1892.66	40	2	2	3	2	2	1								3	2	1	0	2	1	3	2	1	1	0	2	0	1	1	1	1	1	0
3	U198	8	u1	1261.81	28	1	2	4	2	4	2								3	2	1	0	2	1	3	2	2	3	1	1	0	0	0	0	0	1	0
3	U198	9	u1	1892.66	31	1	2	3	2	2	1								3	2	3	0	1	1	3	2	1	3	1	1	0	0	0	0	0	1	0
3	U198	10	u1	1261.81	32	1	2	4	2	2	1								3	2	1	0	2	1	3	2	2	3	1	1	0	0	0	1	1	1	0
3	U198	15	u1	630.85	27	1	1	4	2	3	2								3	2	1	0	2	2	3	2	2	2	1	2	0	0	0	0	0	0	0
3	U198	16	u1	1261.81	42	2	2	3	2	2	1								1	2	3	0	2	2	1	1	2	2	1	2	0	1	0	1	1	0	0	0
3	U198	17	u1	1261.81	36	2	2	4	2	4	2								3	1	1	0	1	3	3	2	2	3	1	1	0	1	1	1	1	1	0
3	U198	21	u1	630.85	30	1	1	2	1	2	1								3	1	1	0	2	1	3	2	2	2	1	2	0	1	0	0	0	1	0
3	U198	23	u1	1261.81	45	2	2	1	1	3	2								3	1	2	1	1	1	3	2	2	1	0	3	0	1	1	1	0	0	0
3	U102	1	u6	1073.05	20	1	1	4	2	1	1								3	1	3	0	2	1	3	2	2	3	1	1	0	0	0	0	0	0	0
3	U102	3	u6	3219.15	44	2	2	3	2	2	1								3	1	1	0	1	1	3	2	2	2	1	2	0	1	1	1	0	1	0	0
3	U102	5	u6	2145.99	42	2	2	2	1	2	1								3	1	1	0	1	2	3	2	1	2	1	3	0	1	1	1	1	1	0
3	U102	6	u6	2145.99	40	2	2	4	2	3	2								3	2	1	0	1	2	1	1	1	1	0	3	0	1	1	1	0	0	0	0
3	U102	8	u6	1073.05	38	2	2	4	2	3	2								3	3	2	1	2	1	3	2	2	2	1	1	0	1	1	1	0	0	0
3	U102	11	u6	2145.99	42	2	2	4	2	3	2								3	3	3	0	2	1	2	1	2	2	1	3	0	0	1	1	0	0	0
3	U102	15	u6	1073.05	23	1	1	4	2	2	1								3	1	1	0	1	2	3	2	2	2	1	3	0	1	0	0	1	0	0
3	U102	18	u6	1073.05	33	1	1	4	2	3	2								3	2	1	0	2	1	3	2	2	3	1	1	0	0	0	0	0	0	0
3	U102	19	u6	1073.05	44	2	1	3	2	3	2								2	2	1	0	1	1	3	2	1	2	1	1	0	1	1	1	1	0	0
3	U204	2	u4	5472.61	28	1	2	4	2	3	2								3	2	1	0	2	3	2	1	1	2	1	2	0	1	0	1	0	0	0
3	U204	10	u4	5472.61	39	2	2	3	2	3	2								3	1	1	0	2	2	3	2	2	2	1	2	0	1	1	1	1	1	0
3	U204	11	u4	5472.61	34	1	2	1	1	2	1								1	3	1	0	1	1	1	1	2	2	1	1	0	0	0	0	0	1	0
3	U204	12	u4	5472.61	37	2	1	4	2	2	1								3	3	1	0	1	1	2	1	2	1	0	3	0	0	0	0	0	1	0
3	U204	15	u4	5472.61	27	1	2	2	1	2	1								2	3	1	0	1	1	2	1	2	2	1	1	0	0	1	1	1	1	0
3	U204	21	u4	2736.36	19	1	1	3	2	1	1								3	1	1	0	2	1	3	2	2	2	1	1	0	0	0	0	0	0	0
3	U204	22	u4	2736.36	28	1	1	4	2	3	2								1	3	3	0	2	2	3	2	2	1	0	2	0	0	0	1	0	1	0
3	U211	1	u1	1198.67	33	1	2	4	2	3	2								3	2	2	1	1	1	2	1	2	2	1	1	0	0	1	1	1	0	0
3	U211	3	u1	1198.67	25	1	2	3	2	3	2								3	3	1	0	1	1	3	2	2	2	1	2	0	0	0	0	0	0	0
3	U211	4	u1	599.39	39	2	2	3	2	4	2								2	3	1	0	2	2	3	2	1	2	1	1	0	1	0	0	1	1	0	1
3	U211	10	u1	1198.67	39	2	1	4	2	4	2								3	3	1	0	1	1	2	1	2	2	1	1	0	0	0	0	0	0	0
3	U211	11	u1	1198.67	37	2	2	3	2	2	1								3	2	2	1	1	1	3	2	2	2	1	1	0	0	0	0	0	0	0
3	U211	12	u1	1198.67	38	2	2	4	2	4	2								3	2	1	0	2	1	3	2	2	3	1	1	0	1	1	1	1	0	0
3	U211	14	u1	1198.67	38	2	2	3	2	4	2								3	3	1	0	1	1	3	2	2	3	1	1	0	0	1	1	0	0	0
3	U211	17	u1	599.39	44	2	2	2	1	3	2								1	2	1	0	2	1	3	2	2	3	1	1	0	0	0	0	1	0	0	0
3	U211	20	u1	599.39	28	1	1	3	2	2	1								2	4	1	0	1	1	3	2	2	2	1	1	0	1	1	1	1	1	0
3	U221	1	u5	186.56	36	2	2	3	2	2	1								3	1	1	0	1	2	3	2	2	2	1	1	0	1	0	1	0	1	0
3	U221	2	u5	559.68	44	2	2	2	1	2	1								3	1	1	0	2	1	3	2	2	2	1	1	0	1	1	1	1	1	0
3	U221	5	u5	373.12	34	1	2	3	2	4	2								3	2	1	0	2	1	3	2	2	2	1	1	0	0	0	1	0	1	1	1
3	U221	12	u5	559.68	25	1	1	4	2	3	2								1	3	2	1	2	1	1	1	2	2	1	3	0	0	0	1	1	1	0
3	U221	14	u5	186.56	42	2	2	4	2	3	2								1	1	1	0	2	2	3	2	2	3	1	1	0	0	1	1	0	0	0
3	U221	17	u5	186.56	24	1	1	3	2	2	1								3	1	1	0	2	2	2	1	2	2	1	3	0	0	0	0	0	0	0
3	U221	18	u5	186.56	24	1	1	3	2	2	1								3	2	2	1	2	1	3	2	2	2	1	1	0	1	0	0	1	0	0
3	U221	20	u5	373.12	22	1	1	4	2	2	1								3	1	1	0	2	2	2	1	2	3	1	1	0	0	0	1	1	1	0	0
3	U221	21	u5	373.12	38	2	2	4	2	3	2								3	1	1	0	2	2	3	2	2	2	1	1	0	1	0	1	0	1	0
3	U078	2	u3	1025.86	44	2	2	4	2	3	2								3	2	1	0	1	1	3	2	2	2	1	1	0	1	0	1	0	1	0
3	U078	3	u3	1025.86	25	1	2	2	1	2	1								3	2	1	0	2	1	3	2	2	3	1	1	0	1	0	0	1	1	0	0
3	U078	5	u3	512.82	25	1	2	3	2	2	1								3	3	1	0	2	1	2	1	2	3	1	1	0	0	0	0	0	0	0
3	U078	13	u3	1025.86	37	2	2	2	1	2	1								2	4	1	0	2	1	1	1	2	2	1	2	0	1	0	0	0	1	1	0
3	U078	16	u3	1025.86	42	2	2	3	2	3	2								3	3	1	0	2	2	1	1	2	2	1	1	0	0	0	1	1	0	0
3	U078	17	u3	512.82	22	1	1	3	2	2	1								3	3	1	0	2	1	3	2	2	3	1	1	0	1	0	1	0	1	0	0
3	U078	18	u3	512.82	24	1	1	2	1	2	1								3	3	1	0	2	2	2	1	2	2	1	2	0	0	0	0	0	1	0
3	U078	21	u3	1025.86	31	1	2	2	1	2	1								3	3	1	0	1	1	1	1	2	2	1	2	0	1	0	0	0	1	1	0
3	U078	23	u3	1025.86	45	2	2	3	2	3	2								3	2	1	0	1	1	3	2	2	2	1	1	0	1	1	1	0	1	0
3	U079	5	u3	851.62	30	1	2	3	2	2	1								3	1	1	0	2	1	3	2	2	2	1	1	0	0	0	1	0	0	0	1
3	U079	7	u3	851.62	34	1	2	2	1	2	1								1	1	1	0	1	1	1	1	1	3	1	1	0	0	1	1	1	1	0	0
3	U079	8	u3	851.62	26	1	2	2	1	2	1								3	2	1	0	1	1	2	1	2	2	1	1	0	1	0	1	0	1	0
3	U079	9	u3	425.7	24	1	1	4	2	1	1								3	3	1	0	1	1	1	1	2	1	0	2	0	0	0	1	0	0	0
3	U079	14	u3	1277.21	42	2	2	2	1	3	2								3	2	1	0	1	2	1	1	1	2	1	1	0	0	1	1	1	1	0	0
3	U079	15	u3	851.62	32	1	2	2	1	2	1								3	3	1	0	2	2	3	2	2	2	1	1	0	1	0	1	0	1	0
3	U079	22	u3	851.62	27	1	1	3	2	4	2								3	3	2	1	2	3	1	1	1	2	1	1	0	0	1	1	0	1	0
3	U094	3	u8	1111	39	2	2	3	2	3	2								3	3	3	0	1	1	3	2	1	3	1	1	0	1	1	1	1	1	1	1
3	U094	8	u8	3333.11	42	2	2	3	2	1	1								3	1	1	0	2	1	3	2	2	2	1	1	0	1	0	0	0	1	0
3	U094	17	u8	3333.11	44	2	2	4	2	3	2								2	2	1	0	2	1	3	2	2	2	1	1	0	0	0	0	0	0	0
3	U095	2	u3	2034.56	34	1	2	2	1	1	1								3	2	2	1	1	1	3	2	1	3	1	1	0	1	1	1	1	0	0
3	U095	4	u3	1017.28	33	1	2	4	2	3	2								3	1	1	0	1	3	3	2	1	2	1	1	0	0	0	1	0	1	0
3	U095	6	u3	2034.56	41	2	2	3	2	2	1								3	1	1	0	2	2	3	2	2	2	1	1	0	1	0	0	0	0	0
3	U095	9	u3	1017.28	25	1	1	1	1	2	1								2	1	3	0	2	1	3	2	2	2	1	2	0	0	0	0	1	1	0
3	U095	12	u3	2034.56	35	1	2	4	2	3	2								3	2	1	0	2	1	2	1	1	3	1	1	0	0	0	0	0	0	0
3	U095	14	u3	2034.56	30	1	2	4	2	3	2								3	1	1	0	2	1	2	1	1	3	1	1	0	0	0	0	0	0	0
3	U095	15	u3	2034.56	29	1	2	4	2	4	2								3	1	3	0	1	1	2	1	2	3	1	1	0	0	0	1	1	1	0
3	U095	18	u3	2034.56	30	1	2	3	2	2	1								3	2	1	0	2	1	3	2	1	3	1	1	0	0	0	0	0	0	0
3	U095	19	u3	3051.84	45	2	2	3	2	2	1								3	1	1	0	1	2	3	2	2	3	1	1	0	1	0	0	0	1	0	0
3	U076	1	u8	1874.73	26	1	2	4	2	2	1								2	1	2	1	2	1	1	1	1	2	1	1	0	0	0	0	0	0	0
3	U076	2	u8	937.31	28	1	1	4	2	2	1								3	1	1	0	1	1	3	2	2	2	1	1	0	0	0	0	0	0	0
3	U076	3	u8	937.31	18	1	1	3	2	1	1								3	1	2	1	2	1	3	2	1	2	1	3	0	0	0	0	0	1	0
3	U076	6	u8	2812.04	22	1	1	2	1	2	1								2	1	3	0	1	2	3	2	2	2	1	1	0	0	0	0	0	1	0
3	U076	7	u8	937.31	36	2	2	3	2	2	1								1	1	1	0	1	3	2	1	2	2	1	2	0	1	0	0	0	0	1	1
3	U076	9	u8	1874.73	36	2	2	2	1	2	1								3	1	1	0	1	3	3	2	1	3	1	1	0	1	1	1	0	1	0
3	U076	10	u8	1874.73	33	1	2	4	2	1	1								3	2	1	0	2	1	3	2	2	3	1	1	0	1	0	0	0	0	0
3	U076	11	u8	1874.73	42	2	2	4	2	3	2								3	1	1	0	2	2	3	2	1	2	1	1	0	0	0	1	1	0	0	0
3	U076	12	u8	1874.73	27	1	2	4	2	1	1								3	2	2	1	1	2	3	2	2	3	1	1	0	0	0	0	0	1	0
3	U076	13	u8	1874.73	27	1	2	4	2	2	1								2	2	3	0	1	1	1	1	1	3	1	1	0	0	0	0	1	1	0
3	U076	14	u8	1874.73	35	1	2	4	2	2	1								3	1	1	0	2	1	3	2	2	2	1	1	0	0	0	0	0	1	0
3	U076	15	u8	2812.04	42	2	2	2	1	1	1								3	3	1	0	1	1	3	2	2	3	1	1	0	1	1	1	1	1	0
3	U076	16	u8	1874.73	33	1	2	4	2	4	2								1	1	1	0	1	1	3	2	1	2	1	1	0	1	0	0	0	0	0	0
3	U076	20	u8	1874.73	31	1	2	2	1	1	1								3	2	2	1	1	1	1	1	2	2	1	1	0	0	0	0	0	0	0
3	U076	21	u8	937.31	42	2	1	3	2	4	2								1	1	1	0	1	1	3	2	2	2	1	3	0	0	0	0	0	0	0
3	U076	23	u8	937.31	21	1	1	3	2	3	2								2	1	3	0	2	1	1	1	2	3	1	1	0	0	0	1	1	0	0
3	U076	26	u8	1874.73	29	1	2	4	2	4	2								3	1	1	0	2	1	3	2	2	2	1	1	0	1	0	0	0	0	0	0
3	U128	2	u8	1687.84	40	2	2	4	2	3	2								3	1	1	0	2	1	3	2	2	3	1	1	0	0	0	1	0	0	0	0
3	U128	4	u8	843.92	22	1	1	4	2	3	2								3	2	2	1	1	2	3	2	2	3	1	1	0	1	0	0	1	0	0
3	U128	5	u8	2531.65	39	2	2	2	1	2	1								1	1	3	0	2	2	3	2	2	2	1	2	0	1	0	1	1	0	0
3	U128	8	u8	2531.65	41	2	2	4	2	3	2								3	3	1	0	2	3	3	2	1	2	1	3	0	0	0	0	0	1	0
3	U128	10	u8	1687.84	36	2	2	4	2	1	1								3	1	1	0	2	2	3	2	1	1	0	3	0	1	1	1	1	1	0
3	U128	11	u8	843.92	18	1	1	3	2	2	1								3	1	2	1	2	2	2	1	2	2	1	2	0	0	0	0	0	1	0
3	U128	14	u8	843.92	26	1	1	2	1	2	1								1	1	2	1	1	2	1	1	2	2	1	1	0	1	0	1	1	1	0
3	U128	20	u8	1687.84	31	1	2	4	2	2	1								3	1	3	0	2	1	3	2	2	2	1	1	0	0	0	0	0	0	0
3	U128	22	u8	1687.84	39	2	2	4	2	2	1								3	1	1	0	2	1	3	2	2	2	1	1	0	1	0	1	0	0	1	1
3	U144	11	u8	4898.41	45	2	2	3	2	2	1								3	1	1	0	1	1	3	2	2	3	1	1	0	0	0	1	1	1	0
3	U144	12	u8	1632.84	22	1	1	4	2	2	1								3	1	3	0	2	1	3	2	2	3	1	1	0	0	0	0	0	0	0
3	U144	8	u8	1632.84	27	1	1	4	2	3	2								3	1	1	0	2	3	3	2	2	3	1	1	0	0	0	0	0	0	0
3	U144	14	u8	1632.84	44	2	2	4	2	2	1								3	1	3	0	2	1	3	2	2	2	1	1	0	1	0	1	1	0	0
3	U144	1	u8	1632.84	25	1	1	4	2	3	2								2	2	1	0	2	1	3	2	2	2	1	1	0	0	0	0	0	0	0
3	U144	21	u8	3265.57	44	2	2	4	2	3	2								3	1	1	0	1	1	3	2	2	2	1	1	0	0	1	1	0	0	0
3	U144	22	u8	3265.57	45	2	2	4	2	3	2								3	1	3	0	2	1	3	2	2	2	1	1	0	0	0	0	0	0	0
3	U144	23	u8	4898.41	35	1	2	1	1	4	2								3	1	1	0	2	1	3	2	1	3	1	1	0	0	0	0	1	1	0
3	U144	18	u8	1632.84	25	1	1	4	2	3	2								3	1	1	0	2	1	3	2	2	3	1	1	0	0	0	0	0	0	0
3	U144	19	u8	1632.84	30	1	2	4	2	3	2								3	1	1	0	2	1	3	2	2	3	1	1	0	0	0	0	0	0	0
3	U144	5	u8	3265.57	33	1	2	4	2	2	1								3	1	1	0	1	1	3	2	2	3	1	1	0	0	0	1	0	1	0
3	U152	21	u8	1190.42	43	2	2	4	2	3	2								3	3	1	0	1	2	2	1	1	1	0	3	0	0	0	0	0	1	0
3	U152	14	u8	1190.42	25	1	1	4	2	4	2								2	2	3	0	2	1	3	2	2	2	1	1	0	0	0	1	0	1	0
3	U152	10	u8	1190.42	35	1	2	4	2	3	2								3	2	1	0	2	1	3	2	1	3	1	1	0	1	0	0	0	1	0
3	U152	11	u8	1190.42	29	1	2	4	2	2	1								1	1	3	0	2	3	3	2	1	1	0	3	0	0	0	1	1	1	0
3	U152	2	u8	1785.74	18	1	1	3	2	3	2								1	1	1	0	1	1	3	2	2	2	1	1	0	1	0	0	0	1	0	0
3	U152	20	u8	1190.42	36	2	2	3	2	3	2								3	1	1	0	1	2	3	2	2	2	1	1	0	0	1	1	1	1	0
3	U152	16	u8	1785.74	44	2	2	3	2	1	1								3	1	2	1	1	1	3	2	2	2	1	1	0	1	0	0	0	1	0
3	U152	18	u8	1190.42	36	2	2	4	2	4	2								3	1	1	0	2	2	3	2	2	3	1	1	0	0	0	0	0	1	0
3	U152	5	u8	1190.42	45	2	2	2	1	3	2								3	1	2	1	1	1	3	2	2	2	1	2	0	1	1	1	1	1	0
3	U153	2	u8	2191.42	42	2	2	4	2	4	2								3	2	1	0	2	1	3	2	1	3	1	1	0	0	1	1	1	0	0	0
3	U153	3	u8	3287.13	41	2	2	2	1	4	2								3	3	1	0	1	1	2	1	2	2	1	1	0	1	0	1	1	0	0
3	U153	4	u8	1095.6	24	1	1	4	2	2	1								3	1	2	1	2	1	3	2	1	3	1	1	0	1	0	0	0	0	0	0
3	U153	5	u8	1095.6	23	1	1	4	2	3	2								3	1	2	1	2	1	3	2	2	3	1	1	0	1	0	1	0	0	0
3	U153	9	u8	2191.42	43	2	2	4	2	2	1								3	1	3	0	1	1	3	2	2	3	1	1	0	0	0	0	0	1	0
3	U153	10	u8	2191.42	25	1	1	4	2	2	1								3	1	1	0	2	1	3	2	2	2	1	2	0	0	0	0	0	1	0
3	U153	12	u8	2191.42	29	1	2	2	1	4	2								3	3	3	0	1	1	3	2	2	2	1	2	0	0	0	1	1	1	0	0
3	U153	13	u8	2191.42	24	1	2	4	2	1	1								3	1	3	0	2	2	2	1	2	2	1	2	0	0	0	0	0	1	0
3	U153	16	u8	1095.6	27	1	1	4	2	3	2								3	1	1	0	2	1	3	2	2	3	1	1	0	0	0	0	0	0	0
3	U153	19	u8	2191.42	37	2	2	4	2	2	1								3	2	1	0	2	1	3	2	2	3	1	1	0	1	0	0	1	0	0
3	U159	3	u8	1945.46	28	1	2	4	2	3	2								3	1	1	0	2	1	3	2	2	3	1	1	0	0	0	0	0	0	0	1
3	U159	4	u8	1945.46	39	2	2	4	2	4	2								3	1	2	1	2	1	3	2	2	3	1	1	0	0	0	0	1	0	0
3	U159	12	u8	1945.46	36	2	2	2	1	4	2								3	1	2	1	2	1	3	2	1	2	1	1	0	0	0	1	1	1	0
3	U159	14	u8	972.73	31	1	1	4	2	2	1								3	1	2	1	1	1	3	2	1	2	1	2	0	1	0	0	0	0	0
3	U159	17	u8	972.73	43	2	2	1	1	3	2								3	1	1	0	2	1	2	1	1	1	0	3	0	1	0	1	0	1	0
3	U160	1	u8	3470.39	42	2	2	1	1	2	1								3	1	1	0	1	1	3	2	1	1	0	1	0	1	0	0	0	0	1	0
3	U160	3	u8	1735.14	36	2	1	4	2	3	2								3	1	3	0	1	1	3	2	2	2	1	3	0	0	0	1	0	0	0
3	U160	4	u8	1735.14	24	1	1	3	2	3	2								3	1	1	0	2	1	3	2	2	2	1	1	0	0	0	1	1	1	1	0
3	U160	10	u8	1735.14	43	2	2	2	1	2	1								3	2	1	0	2	1	1	1	1	3	1	1	0	1	1	1	0	0	0
3	U160	17	u8	5205.53	45	2	2	2	1	3	2								3	1	1	0	2	1	3	2	2	2	1	3	0	0	0	0	0	0	0
3	U160	18	u8	1735.14	34	1	2	4	2	3	2								3	1	1	0	2	1	3	2	2	3	1	1	0	0	0	0	0	0	0
3	U160	21	u8	3470.39	42	2	2	4	2	2	1								3	2	2	1	1	1	3	2	2	3	1	1	0	0	0	0	0	0	0
3	U160	22	u8	1735.14	43	2	1	2	1	2	1								3	1	1	0	1	1	3	2	2	2	1	1	0	1	1	1	1	1	0
3	U166	3	u8	758.45	30	1	2	1	1	3	2								3	1	1	0	2	2	3	2	1	2	1	3	0	1	0	0	0	0	1	1
3	U166	4	u8	758.45	41	2	2	2	1	3	2								2	1	1	0	2	1	3	2	1	1	0	2	0	1	0	0	0	0	0
3	U166	9	u8	758.45	24	1	1	4	2	1	1								2	1	2	1	2	2	2	1	1	1	0	3	0	0	0	0	0	0	0
3	U166	10	u8	1516.68	45	2	2	3	2	2	1								3	1	1	0	2	1	3	2	1	2	1	1	0	1	0	0	0	1	0
3	U166	11	u8	758.45	35	1	1	4	2	2	1								3	1	2	1	1	1	3	2	1	2	1	1	0	1	1	1	1	1	0
3	U166	12	u8	2275.02	44	2	2	2	1	1	1								3	1	1	0	2	1	3	2	1	2	1	3	0	0	0	0	1	1	0
3	U166	19	u8	1516.68	42	2	2	4	2	2	1								3	3	1	0	2	3	3	2	2	2	1	3	0	0	0	0	0	0	0
3	U166	20	u8	1516.68	36	2	2	2	1	2	1								3	1	3	0	2	1	3	2	2	3	1	1	0	1	1	1	0	0	0
3	U166	21	u8	758.45	28	1	2	4	2	3	2								3	1	1	0	2	2	2	1	2	2	1	2	0	0	0	0	0	0	0
3	U166	22	u8	758.45	45	2	2	2	1	2	1								3	1	1	0	1	1	3	2	1	2	1	2	0	1	1	1	0	0	0
